# Supplementary material for: The vacuolar iron transporter mediates iron detoxification in Toxoplasma gondii
Source: Nat Commun. 2023 Jun 20;14:3659. doi: 10.1038/s41467-023-39436-y (PMC10281983; doi:10.1038/s41467-023-39436-y)
Supplement: Supplementary file 4 — Supplementary Data 1 [file 41467_2023_39436_MOESM4_ESM.xlsx]

## Sheet: All data
Supplementary dataset 1. All data from RNAseq experiment, p values from Wald test, adjusted by Benjamini and Hochberg method
Gene ID	baseMean	log2FoldChange	lfcSE	stat	pvalue	padj
TGME49_200010	2546.14	-0.0381257	0.115917	-0.328906	0.742227	0.882312
TGME49_200110	0.477536	-0.873841	5.09142	-0.17163	0.863728	NA
TGME49_316690	382.288	5.29436	0.286557	18.4758	3.24e-76	1.14e-72
TGME49_200230	23.572	-0.400195	0.842758	-0.474864	0.634884	0.821086
TGME49_200240	18.0403	0.163877	0.578147	0.283452	0.77683	0.900309
TGME49_200250	2426.41	0.14368	0.253385	0.567043	0.570685	0.77926
TGME49_200260	9.79317	0.816774	0.605694	1.34849	0.1775	NA
TGME49_200270	799.459	0.313349	0.129325	2.42296	0.0153947	0.0957922
TGME49_292375	77.6278	4.24725	0.802822	5.2904	1.22e-07	1.65e-05
TGME49_200290	1568.57	0.181347	0.123789	1.46497	0.14293	0.376121
TGME49_200295	45.4341	-0.568323	0.587009	-0.968167	0.332961	0.593535
TGME49_200300	24.6627	-1.32971	0.770742	-1.72524	0.0844849	0.277887
TGME49_200310	833.875	0.140847	0.158399	0.889193	0.3739	0.629106
TGME49_200320	290.664	0.0819416	0.282721	0.289832	0.771945	0.898658
TGME49_200330	967.952	-0.124742	0.26596	-0.469026	0.639051	0.823897
TGME49_200340	150.47	0.248477	0.300055	0.828104	0.407612	0.657707
TGME49_200350	710.784	0.287538	0.198982	1.44504	0.148446	0.383332
TGME49_200360	6268.43	0.193698	0.180685	1.07202	0.283711	0.542744
TGME49_200370	421.106	-0.266047	0.172686	-1.54064	0.123404	0.346458
TGME49_200375	304.585	-0.152379	0.202349	-0.75305	0.45142	0.692651
TGME49_200385	2272.11	-0.0008652	0.243066	-0.0035596	0.99716	0.999011
TGME49_200400	1229.52	-0.0678167	0.171317	-0.395854	0.692213	0.854657
TGME49_200410	179.536	0.0845833	0.202416	0.417869	0.676043	0.843809
TGME49_200430	185.55	-0.482016	0.187288	-2.57367	0.0100628	0.0749271
TGME49_200440	129.079	-0.112243	0.231156	-0.485572	0.62727	0.81608
TGME49_200130	222.984	3.55996	0.229185	15.5332	2.07e-54	3.64e-51
TGME49_243635	215.056	3.35867	0.551034	6.09523	1.09e-09	2.08e-07
TGME49_200470	974.616	0.176839	0.126302	1.40013	0.161476	0.401044
TGME49_200480	0.773823	-0.0693988	2.42777	-0.0285854	0.977195	NA
TGME49_200590	492.845	-0.118584	0.200696	-0.590866	0.55461	0.770363
TGME49_200595	71.0081	1.49756	0.548533	2.73011	0.00633133	0.056302
TGME49_200600	0.171911	0	5.26765	0	1	NA
TGME49_259115	2415.02	3.25897	0.274446	11.8747	1.6e-32	1.5e-29
TGME49_201100	0	NA	NA	NA	NA	NA
TGME49_201110	176.561	0.286049	0.203	1.40911	0.158802	0.39794
TGME49_201120	1328.68	0.259019	0.138438	1.87101	0.0613434	0.2267
TGME49_222340	60.9181	3.24733	0.585749	5.54389	2.96e-08	4.42e-06
TGME49_201140	683.472	0.168329	0.169886	0.990836	0.321766	0.582603
TGME49_201150	835.27	0.00410051	0.116196	0.0352897	0.971849	0.988033
TGME49_201160	59.3933	-0.143969	0.459327	-0.313435	0.75395	0.887812
TGME49_201170	4493.93	-0.225367	0.322443	-0.698936	0.484592	0.719214
TGME49_298820	17.6612	3.1247	1.05675	2.95689	0.00310764	0.0364676
TGME49_201190	63.5535	0.404331	0.389993	1.03676	0.299846	0.559311
TGME49_201200	342.363	0.221622	0.135357	1.63731	0.101565	0.30929
TGME49_201210	217.279	0.365624	0.22723	1.60905	0.107606	0.321111
TGME49_201215	60.8514	-0.136433	0.310485	-0.43942	0.660358	0.83394
TGME49_201220	278.379	-0.408005	0.28175	-1.44811	0.147587	0.382519
TGME49_201230	382.449	-0.165926	0.34535	-0.480458	0.630902	0.818949
TGME49_201240	170.688	-0.277733	0.313129	-0.886959	0.375101	0.629106
TGME49_245748	16.5886	2.98568	0.852995	3.50023	0.00046486	0.0107132
TGME49_201260	5032.05	0.0836192	0.145434	0.574964	0.565316	0.77705
TGME49_201270	910.04	-0.176333	0.186501	-0.945479	0.344414	0.605525
TGME49_293840	359.582	2.87099	0.158288	18.1378	1.6e-73	3.76e-70
TGME49_201390	13059.7	0.145312	0.114042	1.2742	0.202594	0.450643
TGME49_201400	1054.03	-0.0281198	0.191017	-0.147211	0.882965	0.949229
TGME49_201520	1341.83	-0.124567	0.163255	-0.763022	0.44545	0.688047
TGME49_201630	971.22	-0.343692	0.282689	-1.21579	0.224063	0.474522
TGME49_201640	29.3719	0.0392795	1.70556	0.0230302	0.981626	0.991513
TGME49_201650	6.19092	0.973602	1.6931	0.57504	0.565264	NA
TGME49_201660	0.279693	0	5.26765	0	1	NA
TGME49_201670	159.034	-0.317688	0.246831	-1.28707	0.19807	0.446229
TGME49_201680	3075.01	-0.106018	0.130222	-0.814134	0.415568	0.663975
TGME49_218390	34.9752	2.86807	0.374284	7.66281	1.82e-14	4.74e-12
TGME49_201700	691.084	-0.35285	0.16951	-2.08159	0.03738	0.166716
TGME49_201710	337.686	0.251986	0.166585	1.51266	0.130367	0.356349
TGME49_201720	157.895	-0.00192	0.215163	-0.0089235	0.99288	0.997307
TGME49_201730	17.5525	0.851997	0.570828	1.49256	0.135552	0.365195
TGME49_201740	172.646	0.362327	0.257837	1.40526	0.159945	0.39938
TGME49_201750	2.78867	-1.95202	2.03137	-0.960936	0.336584	NA
TGME49_201760	1193.14	0.0187259	0.248868	0.0752442	0.94002	0.977261
TGME49_201770	633.219	-0.0280865	0.12258	-0.229127	0.81877	0.923182
TGME49_201775	8.74624	0.158521	0.883808	0.179361	0.857654	NA
TGME49_201780	14399.9	0.294366	0.25395	1.15915	0.246397	0.501226
TGME49_201785	4086.15	0.219302	0.286185	0.766295	0.443501	0.686796
TGME49_201790	903.637	0.18899	0.164482	1.149	0.250556	0.507246
TGME49_201800	838.605	0.00057825	0.153857	0.00375837	0.997001	0.999011
TGME49_201810	806.265	0.174093	0.158874	1.09579	0.273169	0.533066
TGME49_201820	496.111	0.0756144	0.178535	0.423526	0.671911	0.840367
TGME49_201830	132.154	0.0199937	0.182223	0.109721	0.912631	0.96431
TGME49_284615	20.1916	2.75282	0.875679	3.14364	0.0016686	0.0241329
TGME49_201850	114.649	0.867879	0.652831	1.32941	0.183713	0.429152
TGME49_201860	7012.64	-0.231722	0.256283	-0.904164	0.365909	0.623508
TGME49_201870	532.96	-0.240107	0.118954	-2.01848	0.043541	0.182464
TGME49_201880	2080.85	-0.143559	0.11574	-1.24035	0.214847	0.462671
TGME49_201890	13.0581	0.170877	1.53	0.111684	0.911074	NA
TGME49_201895	0.28247	0	5.26765	0	1	NA
TGME49_201900	529.736	0.155957	0.0947739	1.64557	0.0998524	0.306357
TGME49_226755	189.343	2.64256	0.245489	10.7644	5.07e-27	3.96e-24
TGME49_202020	456.015	-1.05321	0.458711	-2.29602	0.0216747	0.118194
TGME49_202025	55.2459	-1.46854	0.706879	-2.07749	0.0377559	0.168179
TGME49_294400	1133.63	2.60513	0.294596	8.84307	9.31e-19	3.85e-16
TGME49_202040	783.377	0.0795626	0.149097	0.533631	0.593597	0.794775
TGME49_202050	35.8399	0.462005	0.71047	0.650281	0.515511	0.740162
TGME49_202060	2.18142	1.89937	1.69871	1.11813	0.263513	NA
TGME49_202065	1.67748	0.516995	1.88523	0.274234	0.783905	NA
TGME49_202070	592.357	-0.456778	0.213423	-2.14025	0.0323342	0.152433
TGME49_202080	340.28	0.432251	0.207233	2.08582	0.0369947	0.165902
TGME49_202090	19.7171	-0.798404	1.17372	-0.680235	0.496356	0.728977
TGME49_202100	18.2104	-2.03145	1.47619	-1.37614	0.168779	0.411354
TGME49_202110	8.79111	0	1.85715	0	1	NA
TGME49_202120	1335.81	-0.222487	0.141006	-1.57785	0.114601	0.332451
TGME49_202140	25.0873	1.87331	1.43376	1.30657	0.191359	0.438131
TGME49_202160	371.359	0.353891	0.161446	2.19202	0.0283783	0.140081
TGME49_202170	138.54	0.00904477	0.177957	0.0508257	0.959464	0.98477
TGME49_218400	78.3013	2.5945	0.306817	8.45617	2.76e-17	9.25e-15
TGME49_202190	573.676	0.215171	0.106697	2.01666	0.0437306	0.182874
TGME49_202200	2845.85	-0.0261617	0.160616	-0.162884	0.87061	0.942867
TGME49_202205	2.29183	-1.43913	1.61778	-0.889568	0.373698	NA
TGME49_202210	4.46379	0.229365	1.27809	0.179459	0.857578	NA
TGME49_202220	407.117	0.327737	0.260295	1.2591	0.207994	0.456685
TGME49_202230	609.937	0.33678	0.136422	2.46866	0.0135621	0.0887484
TGME49_202240	283.155	0.117475	0.149954	0.783405	0.433389	0.67937
TGME49_202250	568.679	0.254438	0.141956	1.79237	0.073074	0.253023
TGME49_202255	101.08	-0.455197	0.254961	-1.78536	0.074203	0.254671
TGME49_202260	3.9337	1.02862	1.98464	0.518292	0.604254	NA
TGME49_301890	55.4549	2.50935	0.346925	7.23314	4.72e-13	1.14e-10
TGME49_202285	1.14079	-0.894943	2.55608	-0.350123	0.726246	NA
TGME49_202290	427.865	-0.0164104	0.14014	-0.1171	0.906781	0.962368
TGME49_202300	440.87	-0.296149	0.120073	-2.46641	0.0136475	0.0890247
TGME49_211270	383.423	2.46886	0.306824	8.04651	8.52e-16	2.72e-13
TGME49_202320	0	NA	NA	NA	NA	NA
TGME49_202330	0	NA	NA	NA	NA	NA
TGME49_202340	1.33109	2.85481	2.12054	1.34627	0.178217	NA
TGME49_202350	459.424	-0.176812	0.12607	-1.40249	0.160768	0.400456
TGME49_202360	285.249	-0.0558045	0.191673	-0.291143	0.770942	0.898362
TGME49_202370	1689.85	0.0822549	0.115568	0.711746	0.476622	0.712898
TGME49_202375	225.35	-0.117024	0.239843	-0.487918	0.625608	0.814937
TGME49_202380	1897.24	-0.261211	0.108549	-2.40638	0.0161114	0.0983903
TGME49_202390	976.084	-0.165213	0.321703	-0.513557	0.607562	0.802584
TGME49_202400	12.5178	0.775182	0.942015	0.822897	0.410567	NA
TGME49_202410	578.055	0.194963	0.105596	1.84631	0.0648469	0.235682
TGME49_202420	286.368	0.146195	0.223017	0.655534	0.512124	0.737345
TGME49_202430	485.372	-0.419746	0.299648	-1.4008	0.161274	0.401044
TGME49_202440	173.929	-0.19417	0.238611	-0.813751	0.415788	0.663975
TGME49_202445	6.15143	-1.78749	1.04892	-1.70413	0.0883567	NA
TGME49_202450	349.511	0.0772168	0.122015	0.632847	0.526834	0.749089
TGME49_202460	560.705	-0.152731	0.206532	-0.7395	0.459603	0.697894
TGME49_202470	713.672	0.366514	0.154747	2.36847	0.0178618	0.105328
TGME49_329000	71.9699	2.36361	0.528488	4.47239	7.73e-06	0.00050812
TGME49_202490	1906.46	-0.194779	0.160093	-1.21666	0.223734	0.474254
TGME49_202500	5312.37	-0.134331	0.282737	-0.475109	0.634709	0.82101
TGME49_202510	614.371	-0.189101	0.168322	-1.12345	0.261247	0.519841
TGME49_202520	1230.2	0.45779	0.188353	2.43049	0.0150783	0.0948841
TGME49_202530	928.493	0.0615185	0.164237	0.37457	0.70798	0.863551
TGME49_202540	1981.88	0.186961	0.147784	1.2651	0.205835	0.455145
TGME49_202550	365.998	-0.155498	0.273508	-0.56853	0.569675	0.778527
TGME49_202568	305.4	0.39273	0.145223	2.70432	0.0068444	0.0593942
TGME49_202572	292.031	-0.477171	0.179786	-2.65411	0.00795188	0.0648419
TGME49_284598	57.0699	2.12465	0.409767	5.18502	2.16e-07	2.53e-05
TGME49_245746	82.8828	2.1171	0.411644	5.14303	2.7e-07	2.97e-05
TGME49_202600	0.357451	-0.894852	5.26765	-0.169877	0.865107	NA
TGME49_202610	2896.23	0.219772	0.147098	1.49405	0.135163	0.365127
TGME49_202620	5150.39	0.609841	0.219872	2.77361	0.00554376	0.0528725
TGME49_202630	1231.8	-0.0999364	0.104375	-0.957478	0.338326	0.598758
TGME49_202640	194.521	0.212771	0.163243	1.3034	0.192438	0.43917
TGME49_202650	361.794	-0.458595	0.196642	-2.33214	0.0196935	0.112406
TGME49_202660	0	NA	NA	NA	NA	NA
TGME49_202670	0.0974771	1.00484	5.26518	0.190846	0.848647	NA
TGME49_202680	2413.27	-0.158938	0.100166	-1.58674	0.112572	0.329112
TGME49_202690	407.652	0.285308	0.138296	2.06303	0.0391102	0.171709
TGME49_202700	250.187	0.416746	0.175287	2.3775	0.0174303	0.103537
TGME49_202720	183.531	0.397337	0.191667	2.07306	0.0381669	0.169473
TGME49_202730	259.386	0.11403	0.246156	0.463243	0.64319	0.82537
TGME49_202735	5.34919	-0.095937	0.932736	-0.102856	0.918078	NA
TGME49_202740	187.823	0.287571	0.222982	1.28966	0.197169	0.445571
TGME49_270340	34.8978	2.09216	0.536833	3.89722	9.73e-05	0.00356217
TGME49_202760	323.358	0.4028	0.196809	2.04665	0.0406921	0.175404
TGME49_202770	5789.28	0.0657508	0.178709	0.367922	0.712931	0.866239
TGME49_202780	1574.63	0.176429	0.130764	1.34922	0.177265	0.420908
TGME49_202790	278.927	0.353031	0.252781	1.39659	0.162537	0.402137
TGME49_202800	188.61	-0.144186	0.183346	-0.786415	0.431625	0.677964
TGME49_202810	326.091	0.0346981	0.207395	0.167304	0.867131	0.941322
TGME49_202820	993.713	-0.137235	0.16652	-0.824131	0.409865	0.659405
TGME49_202830	4363.91	-0.019144	0.178981	-0.106961	0.91482	0.964432
TGME49_202840	3679.87	0.137219	0.115632	1.18669	0.23535	0.488083
TGME49_202850	166.893	-0.0173736	0.177644	-0.0978002	0.922091	0.967081
TGME49_202860	385.877	-0.171452	0.362085	-0.473513	0.635847	0.821793
TGME49_202870	189.978	0.0566748	0.203554	0.278427	0.780685	0.902836
TGME49_312120	16.2129	2.04171	0.541018	3.77383	0.00016076	0.00513819
TGME49_202890	1210.43	0.0112549	0.10039	0.112112	0.910735	0.963219
TGME49_202895	0	NA	NA	NA	NA	NA
TGME49_202900	1114.76	-0.0929315	0.197787	-0.469857	0.638457	0.823434
TGME49_202910	33.7205	-0.282713	0.489194	-0.577916	0.563321	0.775476
TGME49_202920	764.178	-0.32612	0.158741	-2.05442	0.0399346	0.173916
TGME49_202930	91.56	-0.522951	0.242242	-2.1588	0.0308659	0.147891
TGME49_202940	877.652	-0.167186	0.113018	-1.47928	0.139064	0.370821
TGME49_202950	976.815	-0.281461	0.145659	-1.93234	0.0533181	0.206828
TGME49_202960	112.532	0.576861	0.295431	1.95261	0.0508663	0.201886
TGME49_202970	23.4849	-1.7124	0.709987	-2.41187	0.015871	0.097571
TGME49_200700	44.8647	1.94766	0.381736	5.10212	3.36e-07	3.52e-05
TGME49_202980	922.997	-0.329818	0.12999	-2.53725	0.0111729	0.0794769
TGME49_202990	0.564501	1.53977	2.69347	0.571669	0.567546	NA
TGME49_203000	0.905063	0.263984	2.23071	0.118341	0.905798	NA
TGME49_203010	708.443	0.106877	0.206027	0.518751	0.603935	0.800652
TGME49_203020	253.021	-0.360156	0.162164	-2.22094	0.0263552	0.133063
TGME49_203030	1169.94	-0.162013	0.108852	-1.48838	0.136651	0.367575
TGME49_203040	318.056	-0.356566	0.316594	-1.12625	0.260058	0.518566
TGME49_203050	537.757	0.304308	0.315812	0.963575	0.335259	0.596034
TGME49_203060	2291.73	0.133329	0.199922	0.666904	0.504833	0.733914
TGME49_203070	0.497325	-0.84852	3.5695	-0.237714	0.812103	NA
TGME49_203080	515.165	0.22397	0.103095	2.17248	0.0298198	0.144954
TGME49_203090	0.351234	0	5.26765	0	1	NA
TGME49_203100	0	NA	NA	NA	NA	NA
TGME49_203110	2.04817	1.93009	2.15341	0.896295	0.370095	NA
TGME49_203120	167.669	0.354533	0.152376	2.32669	0.0199817	0.113178
TGME49_203135	20.2233	0.427508	0.841522	0.508018	0.611441	0.806193
TGME49_203150	578.527	0.0688919	0.154418	0.44614	0.655496	0.832541
TGME49_203160	614.517	-0.0239846	0.122601	-0.195632	0.844898	0.931137
TGME49_203170	1940.63	-0.136063	0.136795	-0.994651	0.319906	0.580889
TGME49_203175	20.8945	0.0759342	0.449469	0.168942	0.865842	0.940795
TGME49_203180	453.298	0.104682	0.20023	0.522807	0.601109	0.798261
TGME49_203200	38.4618	0.737872	0.515418	1.4316	0.152259	0.389316
TGME49_203220	663.306	0.185336	0.141147	1.31307	0.189158	0.436504
TGME49_203230	56.207	0.19172	0.622894	0.30779	0.758242	0.890954
TGME49_203240	1173.24	-0.170757	0.127777	-1.33637	0.18143	0.426084
TGME49_203250	71.6285	1.32704	0.880615	1.50695	0.131824	0.359005
TGME49_203260	186.16	-0.336959	0.230665	-1.46082	0.144066	0.376741
TGME49_203270	169.155	-0.0898897	0.201593	-0.445897	0.655672	0.832541
TGME49_300790	55.0752	1.94749	0.586285	3.32175	0.00089456	0.0165456
TGME49_203290	1759.43	-0.158086	0.166939	-0.946969	0.343654	0.604794
TGME49_203300	2934.38	0.387857	0.180771	2.14558	0.0319067	0.151025
TGME49_203310	28769.1	0.228882	0.199582	1.14681	0.251462	0.508366
TGME49_203320	895.132	0.0858118	0.208421	0.411723	0.680542	0.846044
TGME49_203330	28.8023	-0.13999	0.977873	-0.143158	0.886165	0.950615
TGME49_203340	57.5125	0.309238	0.847134	0.36504	0.715082	0.868207
TGME49_203350	325.149	0.0585737	0.194265	0.301514	0.763023	0.893137
TGME49_203358	475.212	0.354494	0.185343	1.91264	0.0557946	0.213514
TGME49_203362	287.164	0.06634	0.129772	0.511203	0.609209	0.804005
TGME49_203370	568.846	-0.140953	0.175626	-0.802573	0.422222	0.669176
TGME49_203375	5.50223	-0.395097	0.74021	-0.533763	0.593506	NA
TGME49_203380	1146.85	0.107678	0.135182	0.796539	0.425719	0.672444
TGME49_203390	1248.69	0.267554	0.204836	1.30618	0.19149	0.438287
TGME49_203400	802.744	0.175358	0.167006	1.05001	0.293712	0.552006
TGME49_203420	299.615	-0.194868	0.149363	-1.30466	0.192009	0.438761
TGME49_203430	17.6994	0.281225	0.440881	0.637872	0.523557	0.746619
TGME49_203440	51.3369	-0.419038	0.286596	-1.46212	0.143709	0.376741
TGME49_203450	611.851	-0.20381	0.187018	-1.08979	0.275807	0.535726
TGME49_203460	73.6748	0.411563	0.281	1.46464	0.14302	0.376121
TGME49_203470	2.17573	1.6237	1.49017	1.08961	0.275885	NA
TGME49_203480	465.065	0.343525	0.131862	2.60518	0.00918264	0.0706267
TGME49_216285	85.9296	1.92681	0.619754	3.10899	0.00187731	0.0262338
TGME49_203500	30.0673	1.68785	1.62819	1.03664	0.299903	0.559311
TGME49_203505	5.59128	-0.432316	1.53837	-0.281022	0.778694	NA
TGME49_203510	924.872	0.225281	0.121837	1.84903	0.0644535	0.234628
TGME49_253930	359.152	1.91198	0.215447	8.8745	7.02e-19	3.09e-16
TGME49_203540	2488.56	0.145527	0.27163	0.535757	0.592127	0.793832
TGME49_203560	584.484	0.154614	0.24553	0.629716	0.52888	0.750888
TGME49_203570	11.0328	1.08089	1.4268	0.75756	0.448714	NA
TGME49_203580	2.1258	0.976497	1.99614	0.489192	0.624706	NA
TGME49_203590	0.328509	0.11949	3.88374	0.0307667	0.975456	NA
TGME49_239020	1207.3	1.91165	0.221588	8.62705	6.3e-18	2.33e-15
TGME49_203610	568.895	0.201261	0.193883	1.03805	0.299246	0.559265
TGME49_203620	351.389	-0.0673223	0.113114	-0.595171	0.551729	0.768855
TGME49_203630	6099	-0.280966	0.129671	-2.16676	0.0302531	0.146419
TGME49_203665	295.018	-0.523569	0.223869	-2.33873	0.0193493	0.111534
TGME49_203682	65.1604	-0.397252	0.558727	-0.710994	0.477088	0.712983
TGME49_203685	52.8912	-0.54103	0.576281	-0.93883	0.347818	0.609618
TGME49_203688	56.3483	0.206424	0.588724	0.350629	0.725866	0.873326
TGME49_203690	867.888	0.250189	0.123603	2.02414	0.0429558	0.180466
TGME49_288475	43.034	1.8515	0.642428	2.88204	0.00395113	0.0424656
TGME49_203705	26.9664	-0.310383	0.378537	-0.819954	0.412242	0.66232
TGME49_230905	202.611	1.84154	0.258823	7.11503	1.12e-12	2.62e-10
TGME49_267150	32.6101	1.7703	0.417694	4.23828	2.25e-05	0.00114725
TGME49_203730	498.074	-0.077558	0.109064	-0.711127	0.477005	0.712983
TGME49_203735	33.4909	-0.0422738	0.378873	-0.111578	0.911158	0.963377
TGME49_203740	602.147	-0.345214	0.172169	-2.00509	0.0449536	0.186242
TGME49_203750	296.822	-0.324697	0.13344	-2.43327	0.014963	0.0944967
TGME49_203760	475.986	0.00129692	0.157574	0.00823057	0.993433	0.997691
TGME49_203770	49.2601	0.358065	0.585493	0.611562	0.540828	0.759485
TGME49_203780	540.365	-0.269403	0.181532	-1.48405	0.137796	0.369401
TGME49_203790	1738.54	-0.269574	0.150615	-1.78983	0.0734818	0.253436
TGME49_203800	134.504	-0.775842	0.789313	-0.982933	0.32564	0.586259
TGME49_203810	717.723	-0.164018	0.249758	-0.656708	0.511369	0.736862
TGME49_203815	120.055	0.514379	0.34927	1.47273	0.140825	0.372977
TGME49_203820	2064.95	0.136884	0.150516	0.909431	0.363123	0.621955
TGME49_269930	155.058	1.63986	0.341258	4.80533	1.54e-06	0.00012895
TGME49_203840	359.92	0.480668	0.18845	2.55064	0.0107524	0.0782388
TGME49_241610	598.312	1.62659	0.305943	5.31666	1.06e-07	1.46e-05
TGME49_203870	443.948	0.33564	0.147221	2.27984	0.0226172	0.121728
TGME49_203875	196.29	0.45545	0.228895	1.98978	0.0466149	0.190942
TGME49_203880	2519.87	0.241538	0.159087	1.51827	0.128945	0.354599
TGME49_203890	39.4194	0.761073	0.479918	1.58584	0.112776	0.329112
TGME49_203900	4.51908	0.797626	0.994148	0.802322	0.422367	NA
TGME49_203910	1276.22	0.00839476	0.0824747	0.101786	0.918927	0.965491
TGME49_286928	423.111	1.62052	0.282785	5.73057	1e-08	1.68e-06
TGME49_203940	269.644	-0.284172	0.12153	-2.33829	0.0193724	0.111534
TGME49_276810	50.1925	1.58859	0.388237	4.0918	4.28e-05	0.00191633
TGME49_203960	378.056	-0.120394	0.164877	-0.730207	0.465264	0.704056
TGME49_203970	304.913	-0.265181	0.197246	-1.34441	0.178814	0.423336
TGME49_203980	2110.51	0.158203	0.175039	0.903814	0.366094	0.623522
TGME49_203985	5.75292	-0.734543	0.76967	-0.95436	0.339901	NA
TGME49_203990	1512.22	-0.168231	0.239489	-0.702458	0.482394	0.71777
TGME49_204000	14.9567	0.326736	0.741171	0.440837	0.659331	NA
TGME49_204010	95.1739	-0.366121	0.352189	-1.03956	0.298546	0.558847
TGME49_204020	11374	-0.154057	0.177312	-0.868844	0.384932	0.637383
TGME49_204040	280.475	-0.0647382	0.189952	-0.340814	0.733244	0.877122
TGME49_204045	45.3345	-0.0206143	0.418049	-0.0493106	0.960672	0.98499
TGME49_204050	15722.9	0.217928	0.186502	1.1685	0.242606	0.497891
TGME49_204055	329.193	0.379889	0.269964	1.40718	0.159374	0.398661
TGME49_204060	600.46	0.258002	0.191484	1.34738	0.177857	0.421543
TGME49_204070	861.381	0.35208	0.157673	2.23298	0.0255505	0.130568
TGME49_204080	701.88	0.200995	0.234719	0.856322	0.39182	0.643782
TGME49_204090	22.5677	-0.147568	0.378421	-0.389957	0.696568	0.857758
TGME49_204100	721.676	-0.072299	0.108539	-0.66611	0.505341	0.734156
TGME49_204110	237.524	-0.33075	0.355971	-0.929149	0.352812	0.613537
TGME49_204120	257.595	0.183159	0.159285	1.14989	0.250191	0.506653
TGME49_204130	11229.6	0.452622	0.168174	2.69139	0.00711549	0.0613282
TGME49_204140	299.836	0.215299	0.182462	1.17997	0.238013	0.491624
TGME49_204150	137.625	0.101996	0.185954	0.548497	0.58335	0.787627
TGME49_204160	936.012	0.12946	0.0855863	1.51263	0.130374	0.356349
TGME49_204270	627.221	0.371182	0.230843	1.60794	0.107847	0.321484
TGME49_203720	174.394	1.56857	0.341222	4.59691	4.29e-06	0.00030445
TGME49_204290	5.77052	0.0947207	1.3291	0.0712667	0.943186	NA
TGME49_204300	13.5505	1.62062	1.65995	0.976304	0.328914	NA
TGME49_204310	1917.34	-0.0567309	0.112942	-0.502303	0.615454	0.808754
TGME49_204315	212.368	-0.0580071	0.260131	-0.222992	0.823542	0.925171
TGME49_204320	398.312	0.151386	0.171648	0.881957	0.3778	0.631975
TGME49_204325	9.31667	0.465995	0.940292	0.495586	0.620187	NA
TGME49_204330	201.081	-0.463933	0.198901	-2.33248	0.0196756	0.112406
TGME49_241710	70.878	1.56247	0.296608	5.26778	1.38e-07	1.8e-05
TGME49_204350	342.161	-0.431785	0.25956	-1.66352	0.0962076	0.301356
TGME49_201180	539.19	1.54133	0.236521	6.51669	7.19e-11	1.53e-08
TGME49_204370	912.046	0.0344275	0.119449	0.288219	0.773179	0.898658
TGME49_315123	34.7136	1.50459	0.505987	2.97357	0.00294355	0.0353111
TGME49_204390	122.023	-0.193114	0.215234	-0.897226	0.369598	0.626606
TGME49_204395	24.1326	0.694917	0.56722	1.22513	0.220527	0.470435
TGME49_204400	3507.72	-0.0477461	0.123224	-0.387476	0.698404	0.858482
TGME49_204410	688.944	0.223779	0.274101	0.816409	0.414266	0.663126
TGME49_204420	48.8305	-0.850662	0.548677	-1.55039	0.121049	0.34287
TGME49_204440	545.877	0.169446	0.16137	1.05004	0.293698	0.552006
TGME49_204460	27.4972	-1.21629	1.48598	-0.81851	0.413066	0.663055
TGME49_204468	2.70238	0.0668303	1.9126	0.0349421	0.972126	NA
TGME49_204472	0.262644	-0.894849	5.26765	-0.169876	0.865107	NA
TGME49_204480	1619.01	0.0405439	0.0772131	0.525091	0.59952	0.797632
TGME49_204490	290.593	0.222228	0.164941	1.34732	0.177877	0.421543
TGME49_204500	93.464	0.134698	0.251343	0.535912	0.592019	0.793832
TGME49_204505	4.63614	1.62756	1.46441	1.11141	0.266393	NA
TGME49_204510	1130.01	0.160828	0.115067	1.39769	0.162205	0.40174
TGME49_204520	20.3203	0.728967	0.813838	0.895716	0.370405	0.626769
TGME49_204530	13241.3	-0.0046829	0.123814	-0.037822	0.96983	0.987306
TGME49_204540	126.99	-0.163084	0.264232	-0.617201	0.537102	0.756714
TGME49_204550	412.59	-0.165305	0.148101	-1.11616	0.264352	0.523711
TGME49_204560	3.79914	2.34309	1.67014	1.40293	0.160638	NA
TGME49_204870	4.74278	0	2.01455	0	1	NA
TGME49_204880	480.684	0.0716343	0.356135	0.201144	0.840586	0.930417
TGME49_205000	589.045	0.249518	0.138104	1.80674	0.0708035	0.248095
TGME49_205010	1184.29	-0.0586657	0.133325	-0.440019	0.659923	0.83394
TGME49_205020	13.855	0.90565	0.696984	1.29938	0.193812	NA
TGME49_205030	661.428	0.111001	0.1171	0.947919	0.34317	0.604396
TGME49_205040	1323.6	0.234897	0.163005	1.44104	0.149574	0.38483
TGME49_205050	84.3437	0.565049	0.278705	2.02741	0.0426208	0.179929
TGME49_211660	37.4196	1.48624	0.459426	3.235	0.00121642	0.0199306
TGME49_205070	0.676549	-0.904194	2.91051	-0.310665	0.756055	NA
TGME49_205080	1.56784	-0.287431	1.97904	-0.145237	0.884524	NA
TGME49_205090	4.1391	-0.838704	1.9835	-0.42284	0.672412	NA
TGME49_205100	220.978	0.0997839	0.188215	0.530159	0.596002	0.796357
TGME49_205110	81.3777	-0.286604	0.371942	-0.770561	0.440967	0.684834
TGME49_205120	107.981	-0.137287	0.293658	-0.467508	0.640136	0.824041
TGME49_205130	1709.89	-0.0266879	0.132423	-0.201535	0.84028	0.930417
TGME49_205140	24.7468	0.0313437	0.663699	0.0472258	0.962333	0.985404
TGME49_205150	429.567	-0.0025211	0.16581	-0.0152047	0.987869	0.994396
TGME49_205160	168.864	-0.0848773	0.167361	-0.50715	0.61205	0.806354
TGME49_205170	1307.45	-0.446634	0.201398	-2.21767	0.0265777	0.133713
TGME49_205180	1776.38	0.148055	0.0722847	2.04822	0.0405387	0.175404
TGME49_205190	370.492	0.349805	0.148084	2.36221	0.0181664	0.106676
TGME49_205200	573.519	-0.0880773	0.161569	-0.545137	0.58566	0.78968
TGME49_205210	118.738	-0.175218	0.264511	-0.662423	0.5077	0.735496
TGME49_205530	59.2748	1.48579	0.502176	2.9587	0.00308939	0.036435
TGME49_205230	12.2292	0.140551	0.630435	0.222943	0.82358	NA
TGME49_205240	651.695	-0.166309	0.165955	-1.00213	0.31628	0.577736
TGME49_205250	8483.24	-0.278582	0.200046	-1.39259	0.163745	0.404272
TGME49_205265	140.503	-0.299471	0.362862	-0.825303	0.4092	0.658938
TGME49_221220	87.8313	1.44869	0.403083	3.59402	0.00032561	0.0083611
TGME49_205290	894.398	0.210219	0.142931	1.47078	0.141351	0.373793
TGME49_205300	586.219	-0.112917	0.155034	-0.728338	0.466406	0.705242
TGME49_205310	0.179877	1.02858	5.26765	0.195263	0.845187	NA
TGME49_205320	2301.24	0.151415	0.157434	0.961771	0.336165	0.596819
TGME49_205330	1234.52	0.156207	0.134978	1.15728	0.24716	0.501924
TGME49_205340	8355.08	-0.0532312	0.242151	-0.219826	0.826006	0.925614
TGME49_205350	2570.56	0.0570143	0.0884069	0.644908	0.518987	0.743116
TGME49_205360	973.575	0.104515	0.230891	0.452658	0.650795	0.829454
TGME49_205370	484.614	0.519444	0.295562	1.75748	0.078836	0.264631
TGME49_239475	161.114	1.43109	0.298217	4.79882	1.6e-06	0.00012895
TGME49_205390	223.387	0.270732	0.184674	1.466	0.142648	0.375731
TGME49_205398	2.09526	0.0612463	1.9901	0.0307755	0.975449	NA
TGME49_205402	0.708265	-2.2642	2.90955	-0.778198	0.436452	NA
TGME49_205410	94.0529	-0.406152	0.256103	-1.58589	0.112763	0.329112
TGME49_205420	22.5056	-0.186469	0.447612	-0.416586	0.676981	0.844104
TGME49_205425	2.44286	-0.864059	2.45474	-0.351997	0.724841	NA
TGME49_205430	30.0599	-2.75857	1.46192	-1.88695	0.0591667	0.221715
TGME49_205440	1372.09	-0.247346	0.133996	-1.84592	0.0649033	0.235765
TGME49_205450	22.547	-0.592905	0.521595	-1.13672	0.255657	0.513557
TGME49_205460	606.407	0.160874	0.127881	1.258	0.208393	0.456685
TGME49_205470	10183.4	-0.117651	0.161839	-0.726968	0.467246	0.705886
TGME49_205480	118.714	-0.377015	0.229455	-1.64309	0.100365	0.307257
TGME49_223060	1443.08	1.41569	0.181281	7.80935	5.75e-15	1.68e-12
TGME49_205500	1145.64	-0.0328359	0.238461	-0.137699	0.890478	0.95298
TGME49_205510	1248.78	-0.280849	0.111464	-2.51965	0.0117472	0.081916
TGME49_205520	49.7627	0.999264	0.53724	1.86	0.0628861	0.231185
TGME49_310160	446.442	1.33206	0.306539	4.34549	1.39e-05	0.00078774
TGME49_205540	737.816	0.0934666	0.175724	0.531895	0.594798	0.795833
TGME49_245530	579.887	1.31041	0.296798	4.41516	1.01e-05	0.00062235
TGME49_205558	3465.72	-0.0847133	0.17777	-0.476534	0.633694	0.82079
TGME49_205562	385.148	-0.434077	0.166724	-2.60357	0.0092259	0.0707985
TGME49_205570	397.175	-0.0561652	0.157332	-0.356985	0.721103	0.871527
TGME49_205580	831.581	0.180815	0.121934	1.4829	0.138102	0.369593
TGME49_205590	3.59579	1.00914	1.93717	0.520937	0.602411	NA
TGME49_205600	346.757	0.215105	0.140868	1.52699	0.126763	0.351347
TGME49_205615	409.405	0.032073	0.248195	0.129225	0.89718	0.956221
TGME49_205625	306.713	-0.170853	0.295136	-0.578897	0.562659	0.775021
TGME49_205630	0.263215	0.0668123	5.26765	0.0126835	0.98988	NA
TGME49_205640	738.62	-0.188376	0.16456	-1.14473	0.252323	0.508928
TGME49_205650	2705.85	-0.162584	0.130001	-1.25063	0.21107	0.459606
TGME49_205658	136.599	0.596705	0.42686	1.39789	0.162145	0.401734
TGME49_205662	14.4426	0.628179	0.633353	0.99183	0.32128	NA
TGME49_205670	984.233	-0.181094	0.199765	-0.906536	0.364652	0.62294
TGME49_248170	186.582	1.29007	0.43979	2.93338	0.00335297	0.038143
TGME49_205690	472.318	-0.391687	0.321783	-1.21724	0.223514	0.473931
TGME49_205700	6850.11	-0.280961	0.13868	-2.02598	0.0427672	0.18033
TGME49_205710	1201.19	0.0422295	0.147411	0.286475	0.774515	0.899102
TGME49_205720	171.068	0.0915908	0.218189	0.419778	0.674648	0.842591
TGME49_205730	296.275	-0.191092	0.169414	-1.12796	0.259337	0.517716
TGME49_205740	784.375	-0.263592	0.138828	-1.8987	0.0576043	0.217923
TGME49_205750	852.194	-0.126312	0.1152	-1.09646	0.272877	0.532793
TGME49_205760	1.9382	0	2.17934	0	1	NA
TGME49_205770	21.0956	-0.115808	0.487895	-0.237363	0.812375	0.919798
TGME49_206290	23.8482	0.166596	0.561401	0.296751	0.766657	0.895899
TGME49_206300	214.961	-0.226524	0.203917	-1.11087	0.266626	0.525994
TGME49_206310	442.74	-0.222124	0.155078	-1.43234	0.152047	0.388915
TGME49_206320	794.714	-0.266931	0.203391	-1.3124	0.189384	0.436525
TGME49_295468	287.218	1.28708	0.33938	3.79244	0.00014918	0.00487702
TGME49_225105	273.488	1.28272	0.30238	4.2421	2.21e-05	0.00113611
TGME49_206350	1156.9	0.111486	0.124553	0.895085	0.370742	0.626769
TGME49_206360	280.894	0.0404723	0.179133	0.225935	0.821252	0.923909
TGME49_206380	730.073	0.148851	0.253403	0.587408	0.55693	0.771514
TGME49_206390	270.933	-0.231795	0.166094	-1.39556	0.162847	0.402622
TGME49_206400	76.9896	-0.0415115	0.572248	-0.0725412	0.942171	0.977632
TGME49_206415	673.421	-0.291998	0.178657	-1.6344	0.102175	0.310768
TGME49_206430	911.242	-0.421151	0.18311	-2.29999	0.0214489	0.117601
TGME49_206440	23.5131	0.399804	0.779031	0.513207	0.607807	0.802757
TGME49_206450	2255.37	0.279143	0.217136	1.28557	0.198593	0.44657
TGME49_206460	472.279	0.162618	0.334843	0.485654	0.627213	0.81608
TGME49_206470	2775.19	0.150564	0.113812	1.32292	0.185862	0.432018
TGME49_206480	1111.73	0.0139593	0.188215	0.0741672	0.940877	0.977261
TGME49_206490	421.244	-0.271156	0.126873	-2.13722	0.0325802	0.152877
TGME49_206500	269.153	-0.079358	0.198114	-0.400566	0.688739	0.852377
TGME49_206510	3764.79	0.46828	0.17551	2.66811	0.00762789	0.0635536
TGME49_206520	4.31272	0.0750275	0.797264	0.0941062	0.925025	NA
TGME49_206540	2353.7	0.417405	0.210888	1.97927	0.0477851	0.193927
TGME49_206550	204.102	0.370012	0.405079	0.913433	0.361015	0.620363
TGME49_206560	1.5683	0	2.9798	0	1	NA
TGME49_206570	30.1051	-0.637007	0.785488	-0.81097	0.417383	0.665014
TGME49_206580	514.385	-0.386697	0.171167	-2.25918	0.0238719	0.125384
TGME49_206590	1498.27	0.437249	0.159273	2.74529	0.00604582	0.0550607
TGME49_230470	83.1258	1.28037	0.385533	3.32104	0.00089684	0.0165456
TGME49_206605	106.237	-0.22181	0.389347	-0.569699	0.568882	0.778205
TGME49_206610	597.683	-0.183169	0.243101	-0.75347	0.451167	0.692414
TGME49_206620	2.39495	-0.284945	1.65716	-0.171948	0.863478	NA
TGME49_206630	506.993	-0.259407	0.134446	-1.92945	0.0536755	0.207756
TGME49_278370	103.206	1.27502	0.292558	4.35817	1.31e-05	0.00076187
TGME49_206650	58.3335	-0.228737	0.585886	-0.390412	0.696232	0.857758
TGME49_206660	29.3648	-0.34436	0.633584	-0.543511	0.586778	0.790733
TGME49_206670	1708.68	0.245488	0.146899	1.67113	0.0946954	0.299018
TGME49_206680	203.169	-0.491548	0.187126	-2.62682	0.00861859	0.068841
TGME49_206690	907.501	-0.0502072	0.278012	-0.180594	0.856686	0.936772
TGME49_206695	152.812	-0.0684492	0.465719	-0.146975	0.883151	0.949229
TGME49_202180	562.868	1.26321	0.165356	7.63932	2.18e-14	5.48e-12
TGME49_206710	497.15	0.172708	0.138979	1.24269	0.213981	0.461939
TGME49_206910	0.492114	-0.888284	4.13945	-0.21459	0.830087	NA
TGME49_207005	2.59566	0.855572	2.01202	0.42523	0.670669	NA
TGME49_207010	6.1905	2.3909	1.64601	1.45254	0.146351	NA
TGME49_207015	0.864996	-0.0013481	2.85576	-0.0004721	0.999623	NA
TGME49_207020	141.964	-0.10629	0.233098	-0.455988	0.648399	0.828202
TGME49_207030	14.545	-0.428123	0.489246	-0.875068	0.381537	NA
TGME49_312140	1198.24	1.25076	0.220139	5.68169	1.33e-08	2.18e-06
TGME49_207050	2.73621	-1.59191	1.59418	-0.998571	0.318002	NA
TGME49_207060	3306.82	-0.0823089	0.116574	-0.706067	0.480147	0.715638
TGME49_207065	309.887	0.0683251	0.16584	0.411995	0.680343	0.845946
TGME49_207070	154.067	0.556192	0.32236	1.72538	0.0844594	0.277887
TGME49_207080	365.58	-0.0255606	0.149351	-0.171144	0.86411	0.939551
TGME49_207100	548.75	-0.508792	0.214874	-2.36786	0.0178912	0.105345
TGME49_207110	0	NA	NA	NA	NA	NA
TGME49_207120	364.828	0.412759	0.20725	1.9916	0.0464149	0.190901
TGME49_207130	31.4155	-0.74566	0.611769	-1.21886	0.222898	0.47291
TGME49_207140	143.387	-0.788554	0.324703	-2.42854	0.0151596	0.0950553
TGME49_207150	16.3223	-1.54886	0.794502	-1.94947	0.0512394	0.202488
TGME49_207160	136.962	-1.31454	0.475485	-2.76462	0.00569887	0.0536148
TGME49_207170	1536.78	-0.262427	0.152507	-1.72075	0.085296	0.279509
TGME49_207180	277.438	-0.042527	0.191494	-0.22208	0.824251	0.925505
TGME49_207200	234.238	-0.375911	0.161132	-2.33294	0.0196511	0.112406
TGME49_207210	82.8669	-0.777616	0.876576	-0.887106	0.375022	0.629106
TGME49_207230	741.724	0.16075	0.166072	0.967955	0.333067	0.593535
TGME49_207240	1328.16	0.107119	0.159089	0.67333	0.500738	0.731678
TGME49_207250	0.582443	-0.0261638	3.43629	-0.007614	0.993925	NA
TGME49_207350	43.9965	-1.80341	1.18831	-1.51763	0.129108	0.354859
TGME49_207360	0.505672	0	5.0754	0	1	NA
TGME49_207365	0	NA	NA	NA	NA	NA
TGME49_207370	2555.54	0.109682	0.114524	0.957722	0.338203	0.598758
TGME49_207380	0.164111	1.02859	5.26765	0.195266	0.845185	NA
TGME49_207390	506.479	-0.138969	0.141969	-0.97887	0.327644	0.589005
TGME49_207400	386.506	0.249249	0.206978	1.20423	0.228501	0.480378
TGME49_207403	28.5437	-0.69429	0.678446	-1.02335	0.306141	0.567677
TGME49_207407	2.26129	-1.09733	1.89706	-0.578435	0.56297	NA
TGME49_207410	23.0042	-0.510389	1.38561	-0.368351	0.712612	0.866239
TGME49_207420	380.831	0.132852	0.148415	0.895134	0.370716	0.626769
TGME49_207430	751.769	0.0987452	0.172979	0.570851	0.568101	0.7781
TGME49_207440	11334.9	-0.189173	0.168489	-1.12276	0.261539	0.520044
TGME49_207450	765.103	0.116764	0.140788	0.82936	0.406901	0.657496
TGME49_207460	552.275	0.0290149	0.196329	0.147787	0.882511	0.949208
TGME49_207470	27.2975	-0.80459	0.552306	-1.45678	0.145176	0.378644
TGME49_207480	1211.56	0.0259513	0.131843	0.196835	0.843957	0.930975
TGME49_207590	213.411	0.392897	0.248189	1.58305	0.11341	0.329867
TGME49_207600	657.455	-0.631097	0.288192	-2.18985	0.0285353	0.140458
TGME49_207610	4.48293	0	1.8823	0	1	NA
TGME49_207750	1931.29	1.23421	0.181448	6.80203	1.03e-11	2.27e-09
TGME49_207630	267.227	-0.0522562	0.138011	-0.378637	0.704957	0.862657
TGME49_293500	236.826	1.22313	0.271651	4.50256	6.71e-06	0.00045378
TGME49_207650	4.09073	-1.27095	1.4087	-0.902216	0.366942	NA
TGME49_202580	115.867	1.20724	0.309389	3.90202	9.54e-05	0.00351056
TGME49_207680	986.203	0.0612999	0.153059	0.400498	0.68879	0.852377
TGME49_207690	488.229	-0.0093469	0.179455	-0.0520847	0.958461	0.984657
TGME49_207700	1.73143	0.0481032	2.12614	0.0226246	0.98195	NA
TGME49_207710	389.132	-0.315668	0.185279	-1.70375	0.0884286	0.285646
TGME49_202280	123.886	1.18339	0.375702	3.14981	0.00163374	0.0238744
TGME49_207730	2.13901	0.0179519	2.21436	0.00810706	0.993532	NA
TGME49_207740	1.70882	-0.894949	2.14759	-0.416722	0.676882	NA
TGME49_297940	2628.49	1.14095	0.096124	11.8695	1.7e-32	1.5e-29
TGME49_207760	1221.37	-0.186747	0.12682	-1.47253	0.140877	0.372977
TGME49_207770	1312.4	-0.0609172	0.0865492	-0.703844	0.48153	0.717025
TGME49_207780	0.0604524	0	5.26765	0	1	NA
TGME49_207790	75.4233	-0.604036	0.443071	-1.36329	0.17279	0.41537
TGME49_286932	392.815	1.13618	0.371672	3.05695	0.00223599	0.0297666
TGME49_207810	0.0411793	0	5.26765	0	1	NA
TGME49_207820	1514.98	-0.24329	0.0967753	-2.51397	0.0119381	0.0826614
TGME49_207830	388.975	0.259286	0.138575	1.87109	0.0613321	0.2267
TGME49_207840	8184.9	-0.266809	0.189109	-1.41087	0.158282	0.397061
TGME49_239250	1024.54	1.13132	0.125777	8.99463	2.37e-19	1.28e-16
TGME49_207875	25.5596	0.870542	0.466215	1.86725	0.0618661	0.228032
TGME49_207880	315.301	0.258956	0.274307	0.944035	0.345152	0.606448
TGME49_207900	767.617	0.516621	0.195068	2.64842	0.00808695	0.0655631
TGME49_207910	575.456	-0.0048887	0.174299	-0.0280475	0.977624	0.990444
TGME49_207920	358.552	-0.0192334	0.241213	-0.0797358	0.936447	0.974865
TGME49_207930	789.719	0.208079	0.13348	1.55888	0.119025	0.339954
TGME49_207940	367.9	0.496487	0.204421	2.42875	0.0151509	0.0950553
TGME49_207950	271.047	-0.102307	0.281715	-0.363157	0.716488	0.868758
TGME49_207955	1.73752	-2.42239	1.69713	-1.42734	0.153481	NA
TGME49_207960	519.232	-0.415594	0.155843	-2.66676	0.00765869	0.0635572
TGME49_207965	70.3177	0.57255	1.04742	0.546629	0.584634	0.789036
TGME49_207970	28.4369	0.801804	1.12844	0.71054	0.477369	0.713003
TGME49_207980	135.182	0.188531	0.244531	0.770991	0.440712	0.684741
TGME49_207990	599.63	-0.0362072	0.151269	-0.239356	0.810829	0.919393
TGME49_208010	633.827	0.198075	0.110154	1.79817	0.07215	0.250937
TGME49_208020	158.407	0.269986	0.301149	0.896519	0.369975	0.626769
TGME49_314515	94.7164	1.07792	0.270879	3.97934	6.91e-05	0.00282414
TGME49_208040	507.216	-0.18787	0.162316	-1.15743	0.247096	0.501924
TGME49_208050	601.633	-0.16184	0.168304	-0.961596	0.336253	0.596819
TGME49_208070	1293.43	0.402273	0.26222	1.53411	0.125004	0.348809
TGME49_208080	0	NA	NA	NA	NA	NA
TGME49_208090	136.703	0.346065	0.240248	1.44045	0.149742	0.38506
TGME49_208200	615.652	0.337208	0.143279	2.35351	0.0185972	0.108548
TGME49_208300	467.442	-0.46566	0.197021	-2.3635	0.0181033	0.106395
TGME49_208310	487.34	0.263721	0.145568	1.81167	0.0700379	0.247013
TGME49_208320	275.709	-0.320794	0.170916	-1.87691	0.0605298	0.224756
TGME49_208330	3.50581	-1.1641	1.52431	-0.763692	0.445051	NA
TGME49_208340	926.577	-0.16906	0.145187	-1.16443	0.244248	0.499051
TGME49_295472	684.316	1.0719	0.204129	5.25112	1.51e-07	1.9e-05
TGME49_208360	216.742	0.153079	0.17812	0.859415	0.390112	0.642327
TGME49_208370	3720.5	0.303575	0.232228	1.30723	0.191134	0.437999
TGME49_208380	42.786	1.37615	1.51122	0.910617	0.362497	0.621319
TGME49_208390	391.248	-0.465389	0.205958	-2.25963	0.0238442	0.125356
TGME49_208400	1151.2	0.0408694	0.120362	0.339554	0.734193	0.877809
TGME49_208410	575.86	0.255535	0.153053	1.66959	0.0950015	0.299481
TGME49_208420	1563.29	0.235056	0.14643	1.60524	0.108441	0.321995
TGME49_208430	516.988	-0.194664	0.20721	-0.939456	0.347497	0.609618
TGME49_208440	1179.44	-0.0926532	0.18612	-0.497815	0.618614	0.810483
TGME49_208450	4101.07	0.337303	0.150351	2.24343	0.0248691	0.128962
TGME49_208460	0.113384	0	5.26765	0	1	NA
TGME49_208470	0	NA	NA	NA	NA	NA
TGME49_208480	0.0411793	0	5.26765	0	1	NA
TGME49_208490	673.184	0.400866	0.19026	2.10694	0.0351224	0.159893
TGME49_208500	1537.7	0.349438	0.209357	1.6691	0.0950976	0.299481
TGME49_315910	475.972	1.06235	0.177989	5.96861	2.39e-09	4.43e-07
TGME49_208530	1208.57	-0.370951	0.142267	-2.60743	0.00912243	0.0703643
TGME49_208540	429.639	0.254534	0.143975	1.7679	0.0770777	0.260712
TGME49_208550	981.62	0.406617	0.23364	1.74036	0.0817961	0.272228
TGME49_208560	924.468	-0.42046	0.208389	-2.01767	0.0436256	0.182635
TGME49_208570	2111.77	0.0298962	0.174751	0.171078	0.864162	0.939551
TGME49_208580	730.725	-0.0941575	0.102049	-0.922671	0.356179	0.615844
TGME49_208590	1373.43	0.135142	0.132422	1.02054	0.307473	0.569183
TGME49_244450	175.882	1.00251	0.19128	5.24105	1.6e-07	1.97e-05
TGME49_208718	1238.63	0.122958	0.137901	0.891635	0.372588	0.627889
TGME49_208722	317.493	0.229507	0.337141	0.680744	0.496033	0.728808
TGME49_262510	246.542	0.97293	0.254193	3.82753	0.00012944	0.00443907
TGME49_231960	4367.32	0.969211	0.337301	2.87343	0.0040604	0.0432936
TGME49_208750	638.894	-0.248575	0.128143	-1.93983	0.0524009	0.205103
TGME49_208760	6.43464	1.04488	1.23278	0.847576	0.396674	NA
TGME49_208770	0.613921	0	3.93724	0	1	NA
TGME49_208780	429.137	-0.210621	0.15218	-1.38403	0.166349	0.408548
TGME49_223550	253.034	0.968999	0.266638	3.63414	0.00027891	0.00781065
TGME49_271420	85.302	0.943338	0.261779	3.60357	0.00031388	0.00828435
TGME49_208810	12.362	0.3716	0.782214	0.475062	0.634742	NA
TGME49_208820	390.972	-0.154569	0.262586	-0.588644	0.5561	0.770972
TGME49_208830	3463.69	0.0803823	0.179567	0.447645	0.654409	0.831648
TGME49_208842	1817.53	-0.131017	0.172526	-0.759402	0.447612	0.689668
TGME49_208850	407.108	0.313517	0.205588	1.52498	0.127265	0.352461
TGME49_208910	464.111	-0.119571	0.289381	-0.413194	0.679464	0.845601
TGME49_272190	148.076	0.941627	0.236264	3.98549	6.73e-05	0.0027681
TGME49_208980	95.6296	-0.175532	0.196095	-0.895136	0.370714	0.626769
TGME49_204360	599.996	0.927338	0.269765	3.43757	0.00058696	0.0126945
TGME49_209000	876.774	-0.428536	0.223549	-1.91697	0.055242	0.212416
TGME49_209005	3.15732	0.166457	1.42417	0.11688	0.906955	NA
TGME49_209010	233.85	-0.255535	0.225369	-1.13386	0.256855	0.514749
TGME49_209020	177.36	-0.41277	0.216218	-1.90904	0.0562563	0.214556
TGME49_209030	22444.5	-0.21959	0.133712	-1.64227	0.100535	0.30743
TGME49_209040	14.7722	-2.29022	1.38482	-1.65381	0.0981669	NA
TGME49_209045	6.29448	-1.87977	1.29456	-1.45206	0.146486	NA
TGME49_209050	785.63	-0.31182	0.322123	-0.968016	0.333036	0.593535
TGME49_209060	644.322	-0.307798	0.137504	-2.23847	0.0251904	0.129717
TGME49_209070	839.284	0.107156	0.153522	0.697985	0.485187	0.719718
TGME49_209080	418.344	0.125162	0.378981	0.330258	0.741205	0.881545
TGME49_209090	294.603	-0.216898	0.21851	-0.992621	0.320895	0.58217
TGME49_209095	371.141	-0.292608	0.347671	-0.841623	0.399999	0.651412
TGME49_249600	180.877	0.92689	0.322348	2.87543	0.0040348	0.0432326
TGME49_209108	351.075	0.431953	0.215339	2.00592	0.0448646	0.186242
TGME49_209112	108.411	0.370441	0.214257	1.72895	0.0838175	0.276213
TGME49_209120	322.909	-0.186625	0.16094	-1.15959	0.246214	0.501053
TGME49_209130	310.057	-0.157436	0.158649	-0.992352	0.321026	0.58217
TGME49_209140	549.22	-0.312005	0.170992	-1.82468	0.0680495	0.242657
TGME49_209150	1035.47	0.253315	0.117305	2.15946	0.0308143	0.147831
TGME49_209160	867.679	-0.324339	0.207274	-1.56478	0.117634	0.337675
TGME49_209170	602.248	0.213983	0.231109	0.925898	0.354499	0.614893
TGME49_209180	62.3754	-0.756786	0.746622	-1.01361	0.310768	0.573476
TGME49_260550	158.447	0.909239	0.286167	3.1773	0.00148654	0.0224708
TGME49_209200	796.68	-0.170652	0.220463	-0.77406	0.438895	0.68435
TGME49_209210	1164.79	0.00556817	0.125555	0.0443486	0.964627	0.985661
TGME49_209230	0.947663	0.522521	2.10688	0.248007	0.804129	NA
TGME49_278400	176.338	0.903749	0.210553	4.29226	1.77e-05	0.00094899
TGME49_209250	3626.64	-0.0751429	0.197532	-0.380408	0.703642	0.862256
TGME49_209260	2398.26	0.031118	0.0778932	0.399496	0.689528	0.85284
TGME49_246010	166.39	0.899988	0.260388	3.45633	0.00054758	0.0121035
TGME49_209280	511.406	-0.0510055	0.162694	-0.313505	0.753897	0.887812
TGME49_209290	9007.32	-0.152267	0.190127	-0.800874	0.423205	0.669871
TGME49_209300	42.9998	0.191621	0.315581	0.607201	0.543718	0.761616
TGME49_209410	5.86249	1.10861	0.94983	1.16717	0.243143	NA
TGME49_209420	1896.57	0.107044	0.182679	0.585967	0.557898	0.772246
TGME49_209430	522.582	-0.0733042	0.180942	-0.405126	0.685385	0.84966
TGME49_209440	745.571	-0.0717563	0.227839	-0.314944	0.752804	0.88768
TGME49_209450	1232.7	0.100035	0.12648	0.790917	0.428993	0.675869
TGME49_209460	153.47	-0.13297	0.196585	-0.676399	0.498788	0.730956
TGME49_209470	1.94134	0	2.60296	0	1	NA
TGME49_209480	1.86118	0	2.7595	0	1	NA
TGME49_209485	12.504	-0.536514	1.19415	-0.449285	0.653226	NA
TGME49_209490	751.037	-0.0449784	0.139478	-0.322476	0.747092	0.885251
TGME49_209500	1443.03	0.326377	0.124656	2.61823	0.00883872	0.0694616
TGME49_209510	2.48029	0.608773	1.53782	0.395867	0.692203	NA
TGME49_209515	0.810097	-0.996116	2.95579	-0.337005	0.736113	NA
TGME49_209520	498.516	0.311852	0.184795	1.68756	0.0914965	0.291732
TGME49_209530	156.61	0.130824	0.172004	0.760588	0.446903	0.689331
TGME49_209540	168.982	0.428204	0.190296	2.25021	0.0244359	0.127324
TGME49_209550	217.011	0.403558	0.172613	2.33794	0.0193903	0.111534
TGME49_209560	0.299097	-2.43568	5.19916	-0.468476	0.639444	NA
TGME49_209570	335.344	0.0868794	0.156474	0.555233	0.578735	0.785163
TGME49_209580	522.699	0.0584045	0.115227	0.506863	0.612251	0.806354
TGME49_209583	36.4598	-0.855725	1.29601	-0.660279	0.509075	0.735837
TGME49_209585	4.61922	1.02862	2.05601	0.5003	0.616864	NA
TGME49_209590	1.81996	-0.494718	1.93447	-0.255738	0.798153	NA
TGME49_209600	3538.48	-0.332995	0.135951	-2.44938	0.0143104	0.0919893
TGME49_209610	3.63544	0.892388	1.69355	0.526933	0.59824	NA
TGME49_209620	5.45345	1.26119	0.893282	1.41186	0.15799	NA
TGME49_209630	216.885	0.424319	0.272681	1.5561	0.119684	0.340943
TGME49_207665	182.826	0.895332	0.281661	3.17876	0.00147907	0.0224541
TGME49_209650	384.191	-0.341929	0.176437	-1.93797	0.052627	0.205485
TGME49_209670	53.9898	0.0503808	0.418426	0.120406	0.904162	0.960894
TGME49_209680	395.908	0.40417	0.170249	2.37399	0.017597	0.104115
TGME49_209690	473.534	0.262497	0.133383	1.96799	0.0490691	0.197346
TGME49_209700	524.937	-0.375366	0.153407	-2.44687	0.0144102	0.0922487
TGME49_209705	1.13288	-2.52549	2.31617	-1.09038	0.275548	NA
TGME49_209710	454.294	-0.237346	0.143148	-1.65804	0.0973098	0.303456
TGME49_209720	1013.77	-0.441287	0.192011	-2.29824	0.021548	0.117868
TGME49_209730	437.562	-0.0478712	0.156703	-0.30549	0.759993	0.891818
TGME49_286010	802.654	0.891513	0.222156	4.01301	5.99e-05	0.00252325
TGME49_275320	2158.44	0.891194	0.154883	5.75399	8.72e-09	1.49e-06
TGME49_209770	231.717	0.163719	0.185573	0.882232	0.377651	0.631975
TGME49_209780	0	NA	NA	NA	NA	NA
TGME49_209790	250.035	0.171008	0.229078	0.746505	0.455362	0.695406
TGME49_209800	1643.07	-0.528927	0.200341	-2.64014	0.00828725	0.0669552
TGME49_209810	202.379	-0.265016	0.683378	-0.387804	0.698161	0.858482
TGME49_209820	178.892	-0.206823	0.224891	-0.919659	0.357751	0.617087
TGME49_209740	219.889	0.889619	0.180462	4.92969	8.24e-07	8.04e-05
TGME49_209850	1088.78	-0.0201359	0.145996	-0.137921	0.890303	0.952937
TGME49_209860	278.675	-0.201402	0.191721	-1.0505	0.29349	0.552006
TGME49_209870	323.937	0.275841	0.1242	2.22094	0.0263549	0.133063
TGME49_209880	1610.4	0.0577906	0.183634	0.314705	0.752986	0.887745
TGME49_209890	2035.93	-0.0880397	0.0800415	-1.09993	0.271364	0.531099
TGME49_209900	350.67	-0.428906	0.239356	-1.79191	0.0731467	0.253071
TGME49_209910	4954.34	-0.234584	0.175958	-1.33318	0.182472	0.427638
TGME49_209920	101.158	-0.879527	1.21886	-0.721597	0.470542	0.707777
TGME49_209930	17.7132	-0.600464	0.542583	-1.10668	0.268434	0.527952
TGME49_217530	1951.47	0.877681	0.205514	4.27066	1.95e-05	0.00102999
TGME49_209945	335.879	0.351543	0.253193	1.38844	0.165003	0.406095
TGME49_209950	3479.34	0.00121408	0.0947634	0.0128117	0.989778	0.99587
TGME49_209960	815.416	-0.157794	0.12491	-1.26327	0.206494	0.455712
TGME49_209970	662.7	-0.243038	0.146806	-1.65551	0.0978213	0.304646
TGME49_267725	163.318	0.866984	0.190588	4.54901	5.39e-06	0.00037511
TGME49_210095	5.7906	-3.10677	1.6186	-1.91941	0.0549325	NA
TGME49_210100	0.224887	0	5.26765	0	1	NA
TGME49_210210	1.29166	1.02863	2.76415	0.372131	0.709795	NA
TGME49_210220	48.4525	0.121677	0.461543	0.263631	0.792065	0.9109
TGME49_210230	569.792	-0.106134	0.10773	-0.98519	0.324531	0.585354
TGME49_210235	83.1498	-0.259922	0.328981	-0.790081	0.42948	0.676359
TGME49_210245	166.119	0.0373707	0.36888	0.101309	0.919306	0.965745
TGME49_210255	627.976	-0.244156	0.15424	-1.58297	0.113428	0.329867
TGME49_210260	57.3609	0.0860898	0.358745	0.239975	0.81035	0.919354
TGME49_210270	749.709	-0.067957	0.212981	-0.319075	0.74967	0.886661
TGME49_210280	382.462	0.0117963	0.288571	0.0408782	0.967393	0.986926
TGME49_210300	1468.99	0.00925161	0.196477	0.0470874	0.962444	0.985404
TGME49_210310	285.972	0.447851	0.22128	2.02391	0.042979	0.180466
TGME49_210320	8.48576	-0.857965	0.750511	-1.14318	0.252966	NA
TGME49_210330	2.26533	-0.163753	1.73208	-0.0945414	0.924679	NA
TGME49_210345	335.246	-0.0671245	0.232977	-0.288116	0.773258	0.898658
TGME49_210360	419.684	0.160697	0.137589	1.16795	0.242828	0.49813
TGME49_210370	2521.02	-5.56e-05	0.129756	-0.0004283	0.999658	1
TGME49_210380	1270.88	0.155367	0.11438	1.35835	0.174353	0.417484
TGME49_210390	332.588	0.342635	0.207968	1.64753	0.0994482	0.305784
TGME49_210400	8.30471	0.427133	1.12037	0.381241	0.703024	NA
TGME49_210408	5287.58	-0.26216	0.143838	-1.82261	0.0683631	0.242999
TGME49_210412	127.783	-0.0141006	0.280275	-0.0503099	0.959875	0.984815
TGME49_210420	604.591	-0.0145396	0.273929	-0.0530781	0.95767	0.984132
TGME49_210430	1342.72	-0.111961	0.261146	-0.428728	0.668121	0.837942
TGME49_210440	493.855	0.147734	0.123205	1.19909	0.230493	0.483046
TGME49_210450	57.7291	-0.133482	0.311197	-0.428929	0.667975	0.837942
TGME49_210460	0.110366	0	5.26765	0	1	NA
TGME49_210470	1.45511	0.897053	2.08264	0.430729	0.666665	NA
TGME49_210478	7.4153	-0.347216	1.22903	-0.282513	0.77755	NA
TGME49_210482	7.74	-2.1768	1.46617	-1.48469	0.137626	NA
TGME49_210490	430.945	0.0214941	0.134088	0.160298	0.872646	0.943521
TGME49_210600	0.736943	3.58545	3.04775	1.17642	0.239426	NA
TGME49_210678	0.0620368	0	5.26765	0	1	NA
TGME49_210682	208.584	0.338643	0.404988	0.836181	0.403053	0.65474
TGME49_210690	13470.3	-0.133702	0.133843	-0.998944	0.317822	0.578599
TGME49_210700	850.833	-0.36877	0.182959	-2.01559	0.0438431	0.183218
TGME49_210715	77.8829	-0.0740196	0.510053	-0.145121	0.884615	0.949957
TGME49_210730	628.551	-0.0516421	0.134144	-0.384974	0.700257	0.859756
TGME49_210740	1.4327	1.8777	2.03762	0.921514	0.356782	NA
TGME49_210750	217.177	0.0380785	0.134764	0.282556	0.777517	0.900803
TGME49_210760	413.478	0.374694	0.187084	2.00281	0.0451977	0.186962
TGME49_210770	1.67371	-0.0272842	1.97434	-0.0138194	0.988974	NA
TGME49_210778	605.054	-0.0241788	0.131907	-0.183302	0.854561	0.935491
TGME49_210781	734.061	0.182001	0.14337	1.26945	0.20428	0.452674
TGME49_210783	0.46305	1.02862	5.26765	0.195272	0.84518	NA
TGME49_210787	128.863	-0.0403024	0.17994	-0.223978	0.822775	0.924734
TGME49_306510	262.331	0.862451	0.306608	2.81288	0.00491002	0.0491631
TGME49_210800	374.624	-0.135658	0.148584	-0.913007	0.361239	0.620363
TGME49_210810	886.562	-0.104619	0.118676	-0.881557	0.378017	0.632012
TGME49_210815	0.700602	1.00429	3.96343	0.25339	0.799967	NA
TGME49_210820	796.39	0.0822856	0.208522	0.394614	0.693128	0.85528
TGME49_210830	149.686	-0.350334	0.236153	-1.48351	0.137939	0.369519
TGME49_210840	946.714	-0.0250739	0.0933338	-0.268647	0.788201	0.908538
TGME49_210950	5.91075	-0.689931	0.896673	-0.769435	0.441635	NA
TGME49_210960	466.018	0.196712	0.162914	1.20746	0.227255	0.478911
TGME49_210970	1.24592	1.02862	2.60495	0.394873	0.692937	NA
TGME49_210975	0.858061	1.0312	2.32947	0.442677	0.658	NA
TGME49_210980	1298.78	0.292908	0.125955	2.32549	0.0200457	0.113178
TGME49_210990	6.78745	1.14094	1.1386	1.00205	0.316319	NA
TGME49_211000	21.5767	0.669895	0.739873	0.905419	0.365243	0.622979
TGME49_221430	90.9523	0.846797	0.257484	3.28874	0.00100638	0.0177289
TGME49_211015	418.241	0.187206	0.291078	0.643146	0.520129	0.744146
TGME49_211020	994.642	0.148874	0.218667	0.680828	0.49598	0.728808
TGME49_211030	1925.39	-0.337987	0.172849	-1.95539	0.0505371	0.200919
TGME49_211040	1938.52	-0.249734	0.212148	-1.17717	0.239128	0.493201
TGME49_211050	19.0273	-2.34491	1.40484	-1.66916	0.0950853	0.299481
TGME49_211060	231.616	-0.101224	0.154269	-0.656154	0.511725	0.737073
TGME49_211070	150.46	0.0127228	0.294946	0.043136	0.965593	0.986353
TGME49_211080	0.777212	1.97554	2.5327	0.780014	0.435383	NA
TGME49_211090	881.139	0.146048	0.163385	0.893887	0.371382	0.62688
TGME49_288240	246.618	0.846278	0.21156	4.00019	6.33e-05	0.00263246
TGME49_211220	373.125	-0.326651	0.157743	-2.07078	0.0383793	0.169879
TGME49_211230	983.323	0.131143	0.121992	1.07501	0.282369	0.541818
TGME49_211240	258.285	-0.144453	0.222281	-0.649864	0.51578	0.740287
TGME49_211250	1499.89	-0.0686352	0.123945	-0.553756	0.579746	0.785815
TGME49_211260	4069.78	0.0339329	0.124385	0.272805	0.785003	0.906283
TGME49_213100	244.801	0.841122	0.239318	3.51465	0.00044033	0.0104537
TGME49_211280	166.293	0.0206888	0.405436	0.0510286	0.959303	0.98477
TGME49_211290	2765.42	-0.236334	0.168129	-1.40567	0.159822	0.399214
TGME49_211300	190.264	0.0286552	0.205685	0.139316	0.889201	0.952337
TGME49_211310	434.057	-0.538971	0.211814	-2.54454	0.0109421	0.0789297
TGME49_211320	1.83	2.98271	1.98069	1.5059	0.132093	NA
TGME49_217610	411.311	0.838371	0.213415	3.92836	8.55e-05	0.00321482
TGME49_211340	1333.74	0.18522	0.117225	1.58004	0.114098	0.331267
TGME49_211350	908.912	0.121274	0.13648	0.888588	0.374224	0.629106
TGME49_211360	5.99248	0	1.99568	0	1	NA
TGME49_211370	10.6252	0.0147865	1.21958	0.0121243	0.990326	NA
TGME49_211380	0.823875	0	4.51938	0	1	NA
TGME49_211385	1.54846	-1.93336	2.07285	-0.932706	0.350972	NA
TGME49_211390	153.316	-0.437139	0.19902	-2.19646	0.028059	0.138917
TGME49_211400	174.657	0.0067734	0.171998	0.0393806	0.968587	0.986939
TGME49_211410	506.933	-0.210935	0.155158	-1.35949	0.173993	0.41712
TGME49_211420	2978.08	0.0382761	0.113967	0.335854	0.736981	0.878901
TGME49_211430	3.7682	0.796434	1.33048	0.598608	0.549434	NA
TGME49_211440	786.812	0.150511	0.141681	1.06232	0.288089	0.546996
TGME49_211450	294.805	0.267383	0.148621	1.79909	0.0720039	0.250925
TGME49_211460	1453.12	0.251699	0.181615	1.3859	0.165779	0.407575
TGME49_211470	48.3108	-0.634108	0.304387	-2.08323	0.0372303	0.166154
TGME49_211480	268.687	-0.205969	0.131657	-1.56444	0.117715	0.337723
TGME49_227890	208.936	0.834383	0.232175	3.59377	0.00032593	0.0083611
TGME49_211610	672.896	0.643111	0.234384	2.74383	0.00607262	0.0551478
TGME49_211630	4668.47	0.0131346	0.193585	0.067849	0.945906	0.979069
TGME49_211640	780.27	0.244197	0.161035	1.51642	0.129414	0.355138
TGME49_211650	690.647	0.11261	0.242914	0.463579	0.642949	0.82537
TGME49_288820	967.225	0.83083	0.158645	5.23703	1.63e-07	1.98e-05
TGME49_211670	1180.04	-0.161303	0.201914	-0.79887	0.424366	0.671212
TGME49_211675	13.5381	0.00052116	0.592358	0.00087981	0.999298	NA
TGME49_211680	10409.6	-0.158189	0.113242	-1.39691	0.162441	0.402091
TGME49_211690	894.024	0.0156129	0.123301	0.126624	0.899238	0.957303
TGME49_211695	127.746	0.442512	0.264927	1.67032	0.0948565	0.299258
TGME49_211700	827.373	0.276651	0.143473	1.92824	0.0538258	0.208109
TGME49_211710	1361.01	-0.024966	0.0983891	-0.253748	0.79969	0.913988
TGME49_211720	2437.75	0.231974	0.146517	1.58325	0.113364	0.329867
TGME49_211730	867.656	-0.34421	0.139132	-2.47398	0.0133616	0.0877745
TGME49_211850	767.036	0.198314	0.157543	1.25879	0.208106	0.456685
TGME49_211860	611.124	0.197988	0.135343	1.46286	0.143505	0.376571
TGME49_211870	187.834	-0.22404	0.245873	-0.911201	0.362189	0.621319
TGME49_211880	38.678	-0.278551	0.525318	-0.530252	0.595937	0.796357
TGME49_211890	572.407	-0.234552	0.19892	-1.17913	0.238347	0.492024
TGME49_211910	10.2465	0.929746	1.65282	0.562521	0.573761	NA
TGME49_211920	2.09314	0	2.3994	0	1	NA
TGME49_212030	4.05218	1.02176	1.89992	0.537792	0.590721	NA
TGME49_212045	3.15958	0.223084	1.78103	0.125255	0.900321	NA
TGME49_212060	3.08711	0	2.37418	0	1	NA
TGME49_212075	1.22315	0	3.21581	0	1	NA
TGME49_319640	3761.21	0.818045	0.231488	3.53386	0.00040954	0.0100302
TGME49_212100	223.071	0.311299	0.198122	1.57125	0.116124	0.335054
TGME49_212110	112.774	-0.349007	0.199653	-1.74807	0.0804527	0.269158
TGME49_212130	904.79	0.0608324	0.107737	0.564637	0.572321	0.780377
TGME49_212140	942.504	-0.480712	0.206715	-2.32548	0.0200465	0.113178
TGME49_212145	9.57417	-0.784898	0.611672	-1.2832	0.199422	NA
TGME49_212150	305.573	-0.323498	0.177463	-1.82291	0.0683173	0.242999
TGME49_212160	107.255	-0.0116081	0.350584	-0.0331108	0.973586	0.988628
TGME49_212170	377.244	-0.132472	0.275657	-0.480569	0.630823	0.818949
TGME49_212180	9.98754	0.284382	1.0268	0.276961	0.78181	NA
TGME49_212190	1321.64	-0.447025	0.179773	-2.4866	0.012897	0.0859501
TGME49_212200	776.896	0.373496	0.145184	2.57256	0.0100948	0.075007
TGME49_212210	847.557	0.181941	0.313336	0.580659	0.56147	0.774087
TGME49_212220	1559.33	-0.0964013	0.14617	-0.659517	0.509564	0.736102
TGME49_212230	0	NA	NA	NA	NA	NA
TGME49_212240	7.82666	-0.364648	0.871073	-0.41862	0.675494	NA
TGME49_212250	1955.93	0.294587	0.136511	2.15798	0.0309297	0.148065
TGME49_212260	1045.07	-0.26606	0.109256	-2.4352	0.0148838	0.0941677
TGME49_212270	4881.42	0.23535	0.124729	1.8869	0.0591744	0.221715
TGME49_212275	53.4942	-0.395781	0.729036	-0.542882	0.587211	0.791013
TGME49_212280	52.7462	-0.294033	0.415246	-0.708094	0.478887	0.714386
TGME49_212290	11518.5	-0.228332	0.146329	-1.56041	0.118663	0.339356
TGME49_262400	9153.09	0.814847	0.245423	3.32017	0.00089963	0.0165536
TGME49_212310	2784.9	-0.237698	0.131252	-1.811	0.0701407	0.247065
TGME49_212410	95.8122	0.567663	0.368944	1.53862	0.123898	0.347048
TGME49_212420	16.6205	0.797503	0.61534	1.29604	0.194963	0.442567
TGME49_212710	3.71695	-2.12766	1.5761	-1.34995	0.177031	NA
TGME49_212725	396.579	-0.0721203	0.15563	-0.463409	0.643071	0.82537
TGME49_212735	270.143	-0.48361	0.285993	-1.69099	0.090839	0.290362
TGME49_212740	11.3145	-0.894952	1.75878	-0.508849	0.610858	NA
TGME49_212750	0.136837	0	5.26765	0	1	NA
TGME49_212760	85.5833	0.223196	0.328031	0.680412	0.496244	0.728965
TGME49_212770	2290.47	-0.0408525	0.330386	-0.123651	0.901592	0.959018
TGME49_212775	0.721255	0.875988	2.56091	0.342061	0.732305	NA
TGME49_212780	650.868	-0.191057	0.298077	-0.640966	0.521545	0.745002
TGME49_212800	531.709	-0.171749	0.216472	-0.793401	0.427544	0.674685
TGME49_212810	34.0355	0.687935	0.551725	1.24688	0.212441	0.460846
TGME49_212820	523.152	-0.310764	0.151246	-2.0547	0.0399083	0.173909
TGME49_212830	1.57479	2.21705	2.11886	1.04634	0.295403	NA
TGME49_212840	593.788	0.182999	0.103371	1.77031	0.0766753	0.25986
TGME49_212850	1103.4	0.118386	0.106148	1.11529	0.264725	0.524304
TGME49_212860	634.691	0.565175	0.210848	2.68048	0.00735168	0.0625095
TGME49_212880	1519.14	0.0895505	0.215113	0.416294	0.677195	0.844104
TGME49_212900	1586.73	0.356039	0.196846	1.80872	0.0704948	0.247507
TGME49_212910	21.0528	0.20573	0.806345	0.255139	0.798616	0.913606
TGME49_212920	595.823	-0.110252	0.14949	-0.737518	0.460808	0.698817
TGME49_212930	355.13	-0.125794	0.148483	-0.847189	0.39689	0.648776
TGME49_212937	3.68984	-1.23074	1.0532	-1.16857	0.242575	NA
TGME49_212940	179.348	-0.364497	0.255825	-1.42479	0.154218	0.392249
TGME49_212950	212.847	-0.0440083	0.199705	-0.220367	0.825585	0.925614
TGME49_212955	80.718	0.175211	0.23396	0.748891	0.453923	0.694317
TGME49_212960	449.515	0.446773	0.165288	2.703	0.00687169	0.0595575
TGME49_212970	57.8543	0.677498	0.479904	1.41174	0.158028	0.396848
TGME49_212980	4135.65	0.178259	0.178111	1.00083	0.316908	0.577748
TGME49_212990	716.494	0.131396	0.205012	0.640919	0.521575	0.745002
TGME49_213000	224.92	-0.084405	0.162124	-0.52062	0.602631	0.799527
TGME49_213010	489.545	-0.103636	0.110234	-0.940148	0.347142	0.609405
TGME49_213020	229.226	0.134478	0.286871	0.468775	0.63923	0.823935
TGME49_213030	1278.99	-0.0500805	0.173178	-0.289184	0.77244	0.898658
TGME49_213040	658.064	0.0749048	0.205844	0.363891	0.71594	0.86856
TGME49_213050	5566.85	-0.144186	0.103019	-1.39962	0.161628	0.401044
TGME49_213060	567.946	0.58123	0.220419	2.63693	0.00836601	0.0674252
TGME49_213065	44.954	0.308338	0.528364	0.583571	0.559509	0.772524
TGME49_213067	634.572	0.0364461	0.206886	0.176165	0.860165	0.93777
TGME49_213069	47.0485	-0.41812	0.391921	-1.06685	0.28604	0.545315
TGME49_213072	1063.62	-0.182553	0.188739	-0.96722	0.333434	0.593795
TGME49_230650	111.486	0.804673	0.277922	2.89532	0.00378773	0.0416651
TGME49_213115	114.642	0.135824	0.218544	0.621497	0.534272	0.755006
TGME49_213240	472.808	0.293032	0.182307	1.60735	0.107977	0.321636
TGME49_213255	311.507	0.665046	0.253402	2.62446	0.00867854	0.0689282
TGME49_213280	4402.31	0.0351186	0.131152	0.26777	0.788876	0.90872
TGME49_213290	7.95337	-0.583835	0.834061	-0.69999	0.483933	NA
TGME49_213300	238.107	-0.10161	0.207503	-0.489678	0.624362	0.813916
TGME49_213310	410.421	-0.325141	0.168511	-1.92949	0.0536698	0.207756
TGME49_213325	613.586	-0.273827	0.173894	-1.57468	0.115331	0.333742
TGME49_213340	38.7299	-0.00602	0.584009	-0.010308	0.991776	0.997116
TGME49_213350	9116.12	-0.188816	0.190365	-0.99186	0.321266	0.582304
TGME49_213360	1.62895	-1.7211	2.07155	-0.830825	0.406072	NA
TGME49_213370	545.477	0.244207	0.1367	1.78644	0.0740277	0.25457
TGME49_213380	4.31712	0.863328	1.28317	0.672806	0.50107	NA
TGME49_213388	441.035	0.286973	0.219759	1.30585	0.191603	0.438291
TGME49_213392	1638.22	0.1605	0.129566	1.23875	0.215437	0.463705
TGME49_213400	940.814	0.262309	0.182865	1.43444	0.151447	0.387945
TGME49_213410	1091.47	-0.100891	0.179611	-0.561717	0.574309	0.781571
TGME49_213415	160.094	-0.086554	0.316525	-0.273451	0.784507	0.906008
TGME49_213420	294.595	0.0154007	0.18614	0.082737	0.934061	0.973534
TGME49_213430	2.42872	-0.894947	2.14234	-0.417744	0.676135	NA
TGME49_213445	3433.89	0.51986	0.252724	2.05703	0.0396836	0.17336
TGME49_213460	144.439	0.611771	0.250587	2.44135	0.0146324	0.0934752
TGME49_213480	79.4574	-0.323826	0.390943	-0.82832	0.407489	0.657707
TGME49_213490	368.206	0.306583	0.128027	2.39466	0.0166356	0.100543
TGME49_213500	0	NA	NA	NA	NA	NA
TGME49_213510	0.617727	-1.65567	3.27132	-0.506118	0.612774	NA
TGME49_213520	527.436	-0.0286034	0.124421	-0.229893	0.818175	0.92281
TGME49_213530	3.51844	-1.89403	1.66056	-1.1406	0.254036	NA
TGME49_213550	868.74	0.148333	0.0860912	1.72298	0.084893	0.278707
TGME49_213560	5.52269	2.4872	1.60775	1.547	0.121862	NA
TGME49_213570	1697.71	-0.26586	0.16109	-1.65038	0.0988643	0.305458
TGME49_213580	7857.58	-0.211585	0.279882	-0.755978	0.449662	0.691311
TGME49_240880	683.152	0.798467	0.156357	5.10671	3.28e-07	3.49e-05
TGME49_213600	242.212	0.150522	0.20136	0.747525	0.454747	0.694873
TGME49_213610	2725.51	-0.187033	0.124796	-1.49871	0.133948	0.362541
TGME49_276930	1204.5	0.794639	0.135569	5.86152	4.59e-09	8.06e-07
TGME49_213635	89.2679	0.00714462	0.328664	0.0217384	0.982657	0.991829
TGME49_213650	599.391	-0.016522	0.161952	-0.102018	0.918743	0.965442
TGME49_213660	4750.67	-0.0355156	0.145193	-0.24461	0.806759	0.917863
TGME49_213670	766.306	-0.195425	0.103383	-1.89031	0.0587171	0.220496
TGME49_213680	322.425	-0.485699	0.184432	-2.63349	0.00845128	0.067959
TGME49_213690	330.762	-0.409972	0.161726	-2.53498	0.0112453	0.0797612
TGME49_213700	12.2005	-0.229701	1.15861	-0.198255	0.842845	NA
TGME49_213710	876.466	-0.403221	0.174992	-2.30423	0.0212099	0.116837
TGME49_255635	271.012	0.792449	0.211344	3.74957	0.00017714	0.00550923
TGME49_213730	1165.04	0.0435069	0.16344	0.266194	0.79009	0.909535
TGME49_213740	521.412	0.159891	0.150089	1.06531	0.286736	0.546297
TGME49_213746	175.523	0.282293	0.281815	1.0017	0.31649	0.577748
TGME49_213748	51.6187	0.147835	0.397167	0.372224	0.709726	0.865037
TGME49_213752	92.1312	-0.865706	0.360785	-2.3995	0.0164173	0.0994801
TGME49_213760	7.88627	-0.119268	1.12145	-0.106351	0.915304	NA
TGME49_213770	794.331	0.188239	0.150496	1.25079	0.211011	0.459606
TGME49_310520	347.004	0.78999	0.1606	4.919	8.7e-07	8.12e-05
TGME49_213790	487.25	0.110811	0.185799	0.596405	0.550905	0.767858
TGME49_213800	1162.62	-0.0133506	0.170071	-0.0784997	0.937431	0.975744
TGME49_205680	1221.62	0.789606	0.239042	3.30321	0.00095585	0.0171891
TGME49_266940	388.093	0.785385	0.174754	4.49424	6.98e-06	0.00046298
TGME49_213830	605.781	-0.400923	0.175095	-2.28975	0.0220356	0.119882
TGME49_213840	5.71268	-2.8584	1.51353	-1.88857	0.0589498	NA
TGME49_213850	13.9746	0.371937	0.676033	0.550177	0.582198	NA
TGME49_213860	8.74426	-0.895021	1.80606	-0.495565	0.620201	NA
TGME49_213870	1049.44	-0.0502113	0.139877	-0.358968	0.719619	0.870699
TGME49_213880	34.434	-0.45752	0.454356	-1.00696	0.313953	0.575412
TGME49_213885	14.139	-0.391406	0.570967	-0.685515	0.493019	NA
TGME49_213890	324.159	0.0681378	0.159262	0.427835	0.668771	0.837942
TGME49_213900	1833.27	0.127225	0.147351	0.863414	0.38791	0.640058
TGME49_213910	385.792	-0.36202	0.180559	-2.005	0.0449636	0.186242
TGME49_213920	1010.9	0.13283	0.241245	0.550601	0.581907	0.786733
TGME49_213930	385.814	-0.0954615	0.185118	-0.515679	0.606079	0.801974
TGME49_213940	4330.53	-0.273159	0.151973	-1.79742	0.0722689	0.250977
TGME49_213950	568.081	0.157539	0.168905	0.932711	0.350969	0.611846
TGME49_213960	4.37871	1.20531	1.32744	0.907998	0.363879	NA
TGME49_213970	580.528	0.118522	0.157709	0.751523	0.452338	0.693089
TGME49_214070	20.9441	0.183128	0.729021	0.251197	0.801662	0.91505
TGME49_214080	2269.73	-0.252424	0.196499	-1.28461	0.19893	0.446878
TGME49_214090	1796.73	-0.156386	0.237426	-0.658671	0.510107	0.736337
TGME49_214100	1277.94	-0.218253	0.251377	-0.868232	0.385267	0.637383
TGME49_214110	664.062	0.158541	0.0959501	1.65233	0.0984668	0.304766
TGME49_214115	0.98069	-2.12718	2.6422	-0.80508	0.420773	NA
TGME49_223630	386.391	0.781212	0.174767	4.47001	7.82e-06	0.00050905
TGME49_214130	493.516	0.0745113	0.144869	0.514338	0.607016	0.802099
TGME49_214140	1557.2	-0.248756	0.134552	-1.84878	0.0644901	0.234628
TGME49_214150	513.138	0.371134	0.190607	1.94712	0.0515206	0.203096
TGME49_214160	2.23201	0.0797771	1.19096	0.0669853	0.946593	NA
TGME49_214170	539.839	-0.197082	0.135323	-1.45638	0.145287	0.378793
TGME49_214180	2117.65	0.278537	0.17143	1.62478	0.104209	0.314505
TGME49_214190	254.837	-0.450038	0.237866	-1.89198	0.0584936	0.22022
TGME49_214200	516.035	-0.199073	0.154264	-1.29046	0.19689	0.44514
TGME49_214210	2574.44	0.00132069	0.215662	0.0061239	0.995114	0.998381
TGME49_262680	159.177	0.777845	0.165292	4.70588	2.53e-06	0.00019105
TGME49_214230	386.688	0.011932	0.160725	0.0742388	0.94082	0.977261
TGME49_214240	642.673	-0.0890676	0.158902	-0.560521	0.575124	0.781924
TGME49_214250	1384.02	-0.238468	0.132424	-1.8008	0.0717351	0.250581
TGME49_214260	700.416	-0.377496	0.218339	-1.72895	0.0838187	0.276213
TGME49_214270	2024.81	-0.292217	0.172782	-1.69125	0.0907891	0.290335
TGME49_313110	492.937	0.774618	0.145025	5.34127	9.23e-08	1.3e-05
TGME49_214290	1954.15	-0.0453139	0.210431	-0.215338	0.829504	0.926722
TGME49_214295	1.28139	0.0869965	2.28866	0.0380119	0.969678	NA
TGME49_214300	983.597	-0.116562	0.140048	-0.832299	0.405241	0.656624
TGME49_214310	456.978	-0.301354	0.177705	-1.69581	0.0899214	0.288611
TGME49_214320	3669.3	0.335553	0.164744	2.03681	0.0416692	0.177511
TGME49_214330	104.243	-0.596697	0.262195	-2.27577	0.0228596	0.122405
TGME49_214340	493.851	-0.104284	0.219105	-0.475952	0.634109	0.820838
TGME49_214350	1348.71	-0.221427	0.105771	-2.09347	0.0363074	0.164013
TGME49_214360	2.15763	2.01573	1.61604	1.24733	0.212276	NA
TGME49_214370	464.016	-0.127845	0.139718	-0.915026	0.360178	0.619348
TGME49_214380	334.069	-0.0018804	0.250745	-0.0074992	0.994017	0.99785
TGME49_214385	143.274	0.0691775	0.220903	0.313158	0.754161	0.887812
TGME49_214390	78.9479	-0.389674	0.286707	-1.35914	0.174103	0.417241
TGME49_214400	215.818	-0.160916	0.363451	-0.442745	0.65795	0.833586
TGME49_214410	3229.22	0.5524	0.251503	2.19639	0.028064	0.138917
TGME49_214420	57.4612	0.29773	0.371592	0.801228	0.423	0.669871
TGME49_214430	292.193	0.0702355	0.330892	0.212261	0.831903	0.927724
TGME49_214440	3981.1	0.164475	0.207337	0.793276	0.427617	0.674685
TGME49_214450	0	NA	NA	NA	NA	NA
TGME49_214470	494.037	-0.123602	0.18807	-0.657214	0.511044	0.736695
TGME49_214480	516.477	-0.124772	0.138029	-0.903952	0.366021	0.623522
TGME49_214490	415.787	0.0249695	0.128188	0.194788	0.845559	0.931573
TGME49_214500	425.789	0.247103	0.224517	1.1006	0.271073	0.530892
TGME49_214510	45.2103	0.902092	0.390466	2.31029	0.0208719	0.115701
TGME49_214520	555.171	0.454434	0.194858	2.33213	0.019694	0.112406
TGME49_214530	555.319	0.455387	0.324799	1.40206	0.160898	0.400609
TGME49_205280	2211.08	0.773859	0.209454	3.69465	0.00022019	0.00664262
TGME49_214545	0.495597	1.02416	4.24175	0.241448	0.809208	NA
TGME49_214550	0.352865	-1.51468	5.25512	-0.288229	0.773171	NA
TGME49_214560	1061.64	-0.064826	0.111087	-0.583559	0.559517	0.772524
TGME49_214570	8.64104	0.101908	1.76667	0.0576835	0.954001	NA
TGME49_213810	221.246	0.770503	0.268109	2.87384	0.00405513	0.0432936
TGME49_214580	701.188	0.155932	0.2662	0.585768	0.558031	0.772278
TGME49_214590	741.324	0.117318	0.107853	1.08776	0.276701	0.536175
TGME49_214600	793.377	-0.085865	0.162842	-0.527291	0.597992	0.796434
TGME49_214610	516.634	-0.277593	0.225787	-1.22944	0.218906	0.467971
TGME49_214620	1220.1	0.793009	0.40103	1.97743	0.0479931	0.194454
TGME49_214630	407.652	-0.106812	0.156864	-0.68092	0.495922	0.728808
TGME49_214740	282.282	0.15302	0.166656	0.918179	0.358525	0.617665
TGME49_214750	1158.49	0.132217	0.136216	0.970642	0.331726	0.591953
TGME49_203860	276.653	0.768086	0.183755	4.17994	2.92e-05	0.00143326
TGME49_214770	1068.1	-0.223293	0.180752	-1.23535	0.216698	0.465091
TGME49_263120	198.608	0.767958	0.265237	2.89536	0.0037872	0.0416651
TGME49_214783	0.422248	-0.608363	3.70858	-0.164042	0.869698	NA
TGME49_214787	0.42833	-1.48154	5.19459	-0.285208	0.775485	NA
TGME49_214790	2630.51	0.0312495	0.21167	0.147633	0.882632	0.949208
TGME49_214800	191.145	-0.353664	0.223189	-1.58459	0.113059	0.329475
TGME49_214810	331.523	0.271856	0.178011	1.52719	0.126713	0.351347
TGME49_214820	641.99	0.153917	0.159398	0.965615	0.334237	0.594772
TGME49_214830	364.42	-0.15288	0.150521	-1.01567	0.309785	0.571967
TGME49_214835	102.594	-0.429139	0.262112	-1.63724	0.101581	0.30929
TGME49_214840	6929.47	0.407801	0.162808	2.50479	0.0122525	0.0835332
TGME49_214850	265.053	0.241761	0.135491	1.78433	0.0743707	0.254752
TGME49_214860	2.26001	0.834451	1.45362	0.574052	0.565932	NA
TGME49_214870	203.36	-0.515378	0.197305	-2.61209	0.00899918	0.0698181
TGME49_214880	2291.08	-0.183924	0.217789	-0.844509	0.398385	0.650012
TGME49_288950	999.807	0.758626	0.208991	3.62995	0.00028347	0.00787564
TGME49_214910	202.947	0.377605	0.21148	1.78554	0.0741745	0.254671
TGME49_214920	280.866	-0.237823	0.150977	-1.57523	0.115204	0.333729
TGME49_214930	306.733	0.0162907	0.31734	0.0513353	0.959058	0.98477
TGME49_214940	17840.1	0.301003	0.173417	1.73572	0.0826136	0.27404
TGME49_214950	3306.17	0.0228028	0.072617	0.314015	0.75351	0.887812
TGME49_214960	931.78	0.0206619	0.199245	0.103701	0.917407	0.965002
TGME49_214970	2195.68	-0.0653579	0.138459	-0.472036	0.636901	0.822276
TGME49_214980	3835.88	0.579215	0.233355	2.48212	0.0130604	0.0864421
TGME49_214990	503.334	0.107294	0.24298	0.441576	0.658796	0.833739
TGME49_215010	792.12	-0.0177676	0.152442	-0.116553	0.907214	0.962393
TGME49_232040	116.673	0.758547	0.264773	2.8649	0.00417141	0.0438934
TGME49_215030	354.355	-0.179904	0.123699	-1.45437	0.145845	0.379543
TGME49_215040	794.983	-0.260702	0.131192	-1.98717	0.0469037	0.191789
TGME49_215050	58.9819	-0.160571	0.339408	-0.473092	0.636147	0.821812
TGME49_215055	33.3173	-1.11147	0.652933	-1.70228	0.0887036	0.286008
TGME49_215060	1554.5	-0.338597	0.335568	-1.00903	0.312961	0.574511
TGME49_215070	918.736	0.115614	0.127341	0.907913	0.363924	0.622521
TGME49_244408	144.984	0.755769	0.219402	3.44468	0.00057174	0.0124806
TGME49_215090	577.282	0.172603	0.118249	1.45966	0.144383	0.376995
TGME49_215100	215.894	-0.115039	0.188976	-0.608747	0.542692	0.760786
TGME49_215110	0	NA	NA	NA	NA	NA
TGME49_215120	0.0604589	-0.894918	5.26765	-0.169889	0.865097	NA
TGME49_215130	484.707	-0.222309	0.161211	-1.37899	0.167897	0.410202
TGME49_215140	20.8066	0.174497	0.478693	0.364528	0.715464	0.868266
TGME49_215150	2344.02	-0.226114	0.190646	-1.18604	0.235607	0.488375
TGME49_215160	2803.64	-0.0004107	0.15544	-0.0026422	0.997892	0.999456
TGME49_215165	0	NA	NA	NA	NA	NA
TGME49_215170	1350.6	0.141452	0.132839	1.06484	0.286949	0.546306
TGME49_215180	110.095	-0.631603	0.318405	-1.98365	0.0472951	0.19291
TGME49_215185	9.60034	0.1431	0.883699	0.161933	0.871359	NA
TGME49_215195	204.965	-0.601838	0.484262	-1.24279	0.213944	0.461939
TGME49_215210	714.889	0.246339	0.169832	1.45049	0.146923	0.381641
TGME49_233890	539.44	0.743747	0.165282	4.49986	6.8e-06	0.0004552
TGME49_215230	926.714	-0.105438	0.177839	-0.592883	0.553259	0.769766
TGME49_215250	365.603	0.501649	0.239984	2.09035	0.0365866	0.164851
TGME49_215260	1010.46	-0.310243	0.16834	-1.84296	0.0653355	0.236723
TGME49_215270	0.095658	0	5.26765	0	1	NA
TGME49_235402	299.677	0.742029	0.187071	3.96657	7.29e-05	0.00286321
TGME49_215290	553.063	-0.0973514	0.175636	-0.55428	0.579388	0.785745
TGME49_305610	261.104	0.740261	0.178019	4.15832	3.21e-05	0.00154348
TGME49_215320	6.37433	-2.32683	1.62544	-1.43151	0.152285	NA
TGME49_215328	4.54506	0	2.08909	0	1	NA
TGME49_215340	50.0986	-1.02562	0.391795	-2.61774	0.00885148	0.0694616
TGME49_215343	31.4319	-0.849769	0.490055	-1.73403	0.0829135	0.274559
TGME49_215347	235.062	-0.35295	0.270291	-1.30581	0.191616	0.438291
TGME49_209640	114.268	0.740066	0.201486	3.67304	0.00023969	0.00707279
TGME49_215360	603.172	0.539139	0.30268	1.78122	0.074877	0.256237
TGME49_215370	374.43	-0.220582	0.146424	-1.50646	0.13195	0.35921
TGME49_215380	278.019	-0.146343	0.17604	-0.831304	0.405802	0.656861
TGME49_215385	2.60623	-0.907828	1.51401	-0.599619	0.54876	NA
TGME49_215390	105.343	0.0200965	0.210565	0.095441	0.923965	0.968324
TGME49_215400	246.003	-0.489544	0.204017	-2.39953	0.0164163	0.0994801
TGME49_215410	1.28422	1.14974	1.70868	0.672878	0.501025	NA
TGME49_215420	393.592	-0.280432	0.185427	-1.51236	0.130443	0.356349
TGME49_215425	785.249	-0.271156	0.204227	-1.32772	0.18427	0.429883
TGME49_215430	853.867	-0.209857	0.256578	-0.817907	0.413411	0.663126
TGME49_215440	1131.13	0.140627	0.168821	0.832993	0.404849	0.656555
TGME49_215450	384.731	-0.61228	0.222984	-2.74585	0.00603543	0.0550607
TGME49_215460	9238.26	-0.166003	0.177469	-0.935391	0.349587	0.611072
TGME49_215470	12290	-0.173282	0.142032	-1.22002	0.222458	0.472404
TGME49_215480	295.125	-0.122161	0.164864	-0.740977	0.458707	0.697474
TGME49_215490	2562.37	-0.212998	0.165346	-1.28819	0.197679	0.44592
TGME49_215500	132.603	-0.540214	0.202484	-2.66793	0.00763207	0.0635536
TGME49_215510	847.169	-0.0881714	0.138755	-0.635449	0.525136	0.748033
TGME49_215520	824.836	-0.0473766	0.128641	-0.368285	0.712661	0.866239
TGME49_215530	4408.49	-0.469819	0.20366	-2.30687	0.0210618	0.116478
TGME49_215540	122.836	0.323474	0.437177	0.739916	0.459351	0.697662
TGME49_268650	274.765	0.737479	0.254142	2.90184	0.00370975	0.0409998
TGME49_215560	184.609	-0.201616	0.245513	-0.8212	0.411532	0.661482
TGME49_215570	532.603	0.502457	0.326674	1.5381	0.124025	0.34718
TGME49_215580	56.3657	0.794175	0.44491	1.78502	0.0742573	0.254671
TGME49_215590	2784.38	0.107551	0.0960236	1.12005	0.262692	0.521452
TGME49_215600	531.349	0.232819	0.196124	1.1871	0.235189	0.488083
TGME49_215610	622.316	-0.0495929	0.121427	-0.408417	0.682967	0.84756
TGME49_217182	1296.18	0.734078	0.169318	4.3355	1.45e-05	0.00081127
TGME49_215640	948.911	0.126933	0.213961	0.593254	0.553011	0.769573
TGME49_215650	1.35857	0.733178	1.52692	0.480166	0.631109	NA
TGME49_215660	269.53	-0.256722	0.179784	-1.42795	0.153307	0.390435
TGME49_215670	37.8786	-1.81826	1.40002	-1.29874	0.194034	0.441096
TGME49_215680	475.179	-0.530665	0.250933	-2.11477	0.0344496	0.157769
TGME49_215690	467.012	0.252482	0.164802	1.53203	0.125515	0.349127
TGME49_215700	454.721	-0.0757236	0.188763	-0.401158	0.688304	0.852204
TGME49_215710	619.097	0.306666	0.116507	2.63217	0.00848423	0.0680772
TGME49_215730	537.323	0.262911	0.190204	1.38225	0.166894	0.409315
TGME49_215740	400.414	0.189138	0.189007	1.00069	0.316975	0.577748
TGME49_215750	189.673	0.397939	0.192816	2.06384	0.0390334	0.171503
TGME49_215775	1733.6	-0.0306646	0.259714	-0.118071	0.906012	0.96182
TGME49_215785	155.276	0.228815	0.441557	0.518201	0.604318	0.800972
TGME49_215885	2.74005	0.526326	1.3415	0.39234	0.694807	NA
TGME49_215890	679.737	-0.19983	0.134859	-1.48177	0.138402	0.369757
TGME49_215895	1300.5	0.501908	0.225342	2.22732	0.0259258	0.132052
TGME49_215900	8.716	0.431098	1.16078	0.371385	0.710351	NA
TGME49_228040	225.541	0.731337	0.221665	3.29929	0.0009693	0.0172925
TGME49_215920	206.584	0.247083	0.216786	1.13975	0.25439	0.511764
TGME49_215930	117.724	0.296053	0.296202	0.999497	0.317554	0.578261
TGME49_215940	402.371	-0.456854	0.171869	-2.65815	0.0078572	0.0645944
TGME49_316220	212.516	0.729921	0.153552	4.75357	2e-06	0.00015328
TGME49_215955	95.7389	-0.155321	0.302027	-0.514262	0.607069	0.802099
TGME49_215960	63.5518	-0.269537	0.410747	-0.656212	0.511688	0.737073
TGME49_211330	466.667	0.726198	0.22638	3.20788	0.0013372	0.0211416
TGME49_301222	399.516	0.711443	0.217376	3.27287	0.0010646	0.0183409
TGME49_215990	370.284	-0.213273	0.155042	-1.37558	0.168952	0.411623
TGME49_216000	5855.18	0.00334466	0.304797	0.0109734	0.991245	0.996775
TGME49_216010	386.479	0.419736	0.201032	2.08791	0.0368059	0.165732
TGME49_216020	623.315	0.168054	0.193828	0.867025	0.385928	0.63783
TGME49_216030	361.81	0.188909	0.185198	1.02004	0.30771	0.569183
TGME49_216040	549.028	0.298197	0.158087	1.88628	0.059257	0.221788
TGME49_216050	317.582	0.0160016	0.121045	0.132196	0.89483	0.955143
TGME49_216053	15.3364	1.02528	0.637313	1.60876	0.107669	0.321111
TGME49_216055	423.651	-0.246953	0.137149	-1.80062	0.0717627	0.250581
TGME49_216060	921.323	0.0223438	0.126159	0.177109	0.859423	0.937589
TGME49_216070	341.37	-0.332913	0.281394	-1.18309	0.236775	0.490363
TGME49_216080	2326.32	0.163661	0.142967	1.14475	0.252314	0.508928
TGME49_216090	2.10198	-1.18911	1.29716	-0.916703	0.359298	NA
TGME49_216120	872.207	-0.128058	0.125762	-1.01826	0.308555	0.570295
TGME49_216130	1004.92	0.0131387	0.148801	0.0882976	0.92964	0.97152
TGME49_216140	161.034	-0.022404	0.433373	-0.0516969	0.95877	0.98477
TGME49_216150	1.82962	0.0668302	2.3069	0.0289697	0.976889	NA
TGME49_216155	1.54515	0	2.64921	0	1	NA
TGME49_216160	12.5221	0.623286	1.40474	0.443704	0.657257	NA
TGME49_216170	430.455	0.0252534	0.128852	0.195988	0.844619	0.930975
TGME49_216180	2832.23	-0.380385	0.179695	-2.11683	0.0342741	0.157474
TGME49_216190	283.498	0.147685	0.310648	0.475407	0.634497	0.82092
TGME49_216200	1.00991	0	2.91242	0	1	NA
TGME49_216210	579.965	-0.469607	0.277896	-1.68987	0.0910536	0.290916
TGME49_216220	615.876	0.0730784	0.364178	0.200667	0.840959	0.930417
TGME49_216230	601.855	0.0478744	0.141235	0.338971	0.734632	0.878035
TGME49_216240	497.646	-0.0835363	0.152301	-0.548494	0.583352	0.787627
TGME49_216250	369.337	-0.30223	0.170954	-1.76791	0.0770765	0.260712
TGME49_216260	814.169	0.0501332	0.142024	0.352991	0.724095	0.872414
TGME49_216270	158.585	0.0696358	0.174178	0.399798	0.689306	0.852828
TGME49_216275	90.3696	0.127864	0.408338	0.313133	0.754179	0.887812
TGME49_216280	7.42213	1.39538	1.59415	0.875315	0.381402	NA
TGME49_220480	351.866	0.705201	0.184512	3.82199	0.00013238	0.00449514
TGME49_216290	8.05239	-1.95815	1.35753	-1.44243	0.14918	NA
TGME49_216335	307.062	-0.83899	0.39351	-2.13207	0.0330011	0.153517
TGME49_216370	200.847	0.228136	0.203466	1.12125	0.262182	0.52088
TGME49_216375	174.959	-0.0319984	0.307162	-0.104175	0.917031	0.964942
TGME49_216380	678.031	-0.106807	0.110224	-0.968999	0.332546	0.593265
TGME49_216390	365.951	0.151059	0.134474	1.12333	0.261296	0.519841
TGME49_216400	4.80347	0.953714	1.45644	0.654826	0.51258	NA
TGME49_216410	296.627	-0.190995	0.193735	-0.985854	0.324205	0.585214
TGME49_216415	70.2328	-0.236839	0.394697	-0.600052	0.548471	0.765833
TGME49_216420	0	NA	NA	NA	NA	NA
TGME49_216430	1967.15	0.27333	0.128193	2.13218	0.0329923	0.153517
TGME49_216435	596.212	-0.057769	0.11088	-0.521006	0.602363	0.799469
TGME49_216440	440.514	0.188577	0.114033	1.6537	0.0981895	0.304678
TGME49_216450	1063.31	-0.174556	0.146525	-1.1913	0.233535	0.487236
TGME49_216460	477.771	-0.130726	0.285609	-0.457709	0.647162	0.827678
TGME49_216470	252.682	0.099898	0.120358	0.830005	0.406536	0.657359
TGME49_216480	278.115	-0.221547	0.18625	-1.18951	0.234238	0.487843
TGME49_216490	304.872	-0.194757	0.194136	-1.0032	0.315766	0.576949
TGME49_216500	421.559	-0.364261	0.17982	-2.0257	0.0427959	0.180343
TGME49_216510	621.833	0.330894	0.132676	2.49399	0.0126315	0.0849637
TGME49_240960	1207.6	0.7046	0.171554	4.10716	4.01e-05	0.00184191
TGME49_216540	291.314	0.00128862	0.162964	0.0079074	0.993691	0.997808
TGME49_216550	0	NA	NA	NA	NA	NA
TGME49_216560	555.894	0.281232	0.120287	2.33801	0.019387	0.111534
TGME49_216570	2.24203	-0.544902	1.68234	-0.323896	0.746017	NA
TGME49_319940	353.922	0.703694	0.133302	5.27896	1.3e-07	1.72e-05
TGME49_216585	0.548118	0.0969883	4.09657	0.0236755	0.981111	NA
TGME49_216590	1936.56	0.269176	0.134972	1.99431	0.0461178	0.190236
TGME49_216600	656.963	0.237778	0.144985	1.64002	0.101001	0.308432
TGME49_216610	37.599	1.30171	0.523004	2.48892	0.0128131	0.0856932
TGME49_216620	1328.4	-0.250018	0.231333	-1.08077	0.279799	0.539986
TGME49_216630	228.943	-0.355072	0.132837	-2.673	0.0075177	0.062982
TGME49_216640	147.816	-0.573838	0.485844	-1.18111	0.237557	0.491042
TGME49_216650	2315.56	-0.106586	0.101145	-1.05379	0.291978	0.550956
TGME49_216660	278.777	0.161624	0.165673	0.975561	0.329282	0.589868
TGME49_216670	2765.26	0.116853	0.106953	1.09256	0.274586	0.534644
TGME49_320120	356.964	0.702812	0.223739	3.14122	0.00168248	0.0242837
TGME49_216700	106.444	-0.328282	0.256744	-1.27864	0.201026	0.44943
TGME49_216710	186.283	0.692225	0.495109	1.39813	0.162075	0.401701
TGME49_216720	3882.49	0.31732	0.161799	1.9612	0.049856	0.198999
TGME49_216730	1913.34	-0.205277	0.0885611	-2.31791	0.0204542	0.114287
TGME49_216740	311.991	0.336048	0.172607	1.9469	0.0515468	0.203096
TGME49_216750	1061.71	0.039066	0.119266	0.327552	0.74325	0.882633
TGME49_216760	327.879	0.115766	0.206408	0.560861	0.574893	0.781924
TGME49_216770	1163.65	-0.115232	0.23451	-0.491371	0.623164	0.81291
TGME49_216780	731.878	-0.452987	0.181514	-2.49561	0.0125741	0.0847168
TGME49_216785	134.129	0.26788	0.466919	0.573719	0.566158	0.77743
TGME49_216790	646.315	0.116421	0.161227	0.72209	0.470239	0.707473
TGME49_216800	178.655	0.400631	0.470693	0.851151	0.394685	0.645913
TGME49_258490	321.653	0.699682	0.161295	4.33789	1.44e-05	0.00080892
TGME49_216820	2935.09	0.178197	0.130488	1.36562	0.172059	0.414778
TGME49_216830	150.74	0.200378	0.297856	0.672733	0.501117	0.731678
TGME49_216840	160.83	0.0128871	0.165611	0.0778159	0.937975	0.975932
TGME49_216850	118.476	-0.436982	0.203173	-2.15078	0.0314932	0.149774
TGME49_216860	6930.95	-0.0665897	0.104812	-0.635324	0.525217	0.748033
TGME49_216870	368.474	-0.121	0.114202	-1.05953	0.289358	0.548134
TGME49_216875	3.7232	0.407641	1.07769	0.378255	0.705241	NA
TGME49_216880	14585.6	-0.166101	0.166872	-0.995379	0.319552	0.580395
TGME49_216890	854.618	0.0379502	0.0992718	0.382286	0.702249	0.86085
TGME49_216900	918.952	0.150035	0.136313	1.10066	0.271044	0.530892
TGME49_216910	826.885	0.0631153	0.158608	0.397932	0.69068	0.853515
TGME49_216920	577.212	0.00796809	0.147138	0.0541537	0.956813	0.983876
TGME49_216930	1250.56	0.142283	0.148612	0.95741	0.33836	0.598758
TGME49_216940	4.99873	0.538225	1.11327	0.483464	0.628766	NA
TGME49_216950	267.469	0.0175114	0.137559	0.127301	0.898702	0.957263
TGME49_216960	338.181	0.265124	0.145304	1.82462	0.0680584	0.242657
TGME49_216965	8.56227	-0.775598	1.07757	-0.719765	0.47167	NA
TGME49_216970	1078.77	-0.267899	0.117641	-2.27726	0.0227706	0.122166
TGME49_216980	295.034	-0.0109391	0.133849	-0.0817272	0.934864	0.973793
TGME49_216990	181.971	0.456243	0.17085	2.67042	0.00757558	0.0633159
TGME49_217000	801.786	0.500398	0.196426	2.54752	0.0108491	0.0786981
TGME49_231150	160.803	0.690302	0.195058	3.53897	0.0004017	0.00987251
TGME49_217020	1061.28	0.31511	0.174077	1.81017	0.0702695	0.247086
TGME49_217030	299.729	0.413808	0.167788	2.46626	0.0136532	0.0890247
TGME49_217040	8.07204	1.04023	0.985293	1.05575	0.291081	NA
TGME49_217050	1329.73	0.2666	0.153976	1.73144	0.0833727	0.275518
TGME49_217160	244.359	0.501021	0.363176	1.37956	0.167723	0.410202
TGME49_217170	1.63157	1.02863	2.08081	0.49434	0.621066	NA
TGME49_217178	4.45278	-0.54591	1.08773	-0.501882	0.615751	NA
TGME49_228380	250.298	0.687697	0.203937	3.3721	0.00074596	0.01477
TGME49_217220	1148.87	0.00754485	0.134617	0.0560467	0.955305	0.983282
TGME49_217340	400.814	0.108454	0.137793	0.787084	0.431233	0.677651
TGME49_227050	428.543	0.687475	0.210307	3.26891	0.00107963	0.018464
TGME49_217360	529.182	0.173565	0.27236	0.637265	0.523952	0.746727
TGME49_217370	8.27722	0.0542527	1.78702	0.0303593	0.975781	NA
TGME49_217380	0.150005	0	5.26765	0	1	NA
TGME49_217390	1.85198	0	2.46859	0	1	NA
TGME49_217400	752.631	0.159913	0.274095	0.583421	0.55961	0.772524
TGME49_217410	327.835	0.530675	0.424742	1.2494	0.211517	0.460039
TGME49_217420	199.375	-0.768142	0.561109	-1.36897	0.171008	0.41406
TGME49_217430	386.86	0.257211	0.169387	1.51848	0.128894	0.354597
TGME49_217440	705.096	0.176839	0.117575	1.50405	0.132569	0.360056
TGME49_217450	324.726	0.292045	0.160014	1.82512	0.0679828	0.242657
TGME49_217460	1935.22	0.0852053	0.119891	0.710691	0.477276	0.713003
TGME49_217470	178.346	0.410933	0.268836	1.52857	0.126372	0.350887
TGME49_217480	775.07	0.144962	0.0992484	1.4606	0.144125	0.376741
TGME49_217490	20.555	-0.268347	0.922845	-0.290783	0.771218	0.898377
TGME49_217500	572.309	-0.121101	0.158456	-0.764254	0.444716	0.687617
TGME49_217510	5356.39	-0.523226	0.206911	-2.52875	0.0114471	0.0805423
TGME49_217520	2620.53	-0.239071	0.176878	-1.35161	0.176499	0.419843
TGME49_220240	4646.65	0.683057	0.215955	3.16296	0.00156173	0.0231131
TGME49_217540	1339.77	-0.301436	0.219282	-1.37465	0.16924	0.411623
TGME49_217550	1266.72	0.0495631	0.12568	0.394361	0.693315	0.85528
TGME49_217555	1018.83	-0.0822372	0.107876	-0.762331	0.445863	0.688179
TGME49_217560	569.534	0.0837663	0.170122	0.49239	0.622444	0.812471
TGME49_217570	11434	-0.181003	0.163697	-1.10572	0.268849	0.528155
TGME49_217580	458.008	-0.0394271	0.120769	-0.326468	0.74407	0.883341
TGME49_217590	365.656	0.22883	0.125414	1.82459	0.0680625	0.242657
TGME49_217600	1336.87	-0.142602	0.0923207	-1.54464	0.122433	0.344786
TGME49_297770	270.525	0.679984	0.177878	3.82275	0.00013197	0.00449514
TGME49_217620	94.5539	-0.615926	0.301185	-2.04501	0.0408541	0.175431
TGME49_217630	8.13005	-0.972498	0.712585	-1.36475	0.172333	NA
TGME49_295960	2032.18	0.679727	0.184586	3.68244	0.00023101	0.00689603
TGME49_217650	2.60685	2.67949	1.82018	1.4721	0.140994	NA
TGME49_217660	532.593	0.601527	0.261345	2.30166	0.0213545	0.117246
TGME49_290700	5730.79	0.673636	0.186699	3.60815	0.00030839	0.00828435
TGME49_220380	1314.87	0.671057	0.195328	3.43555	0.00059136	0.0127505
TGME49_217680	4973.57	0.211705	0.178244	1.18773	0.234941	0.488003
TGME49_217688	179.618	0.105631	0.254307	0.415368	0.677873	0.844368
TGME49_217692	144.547	-0.275765	0.181915	-1.5159	0.129545	0.355138
TGME49_217700	178.747	-0.461569	0.430602	-1.07192	0.283758	0.542744
TGME49_217710	7.77694	1.02862	1.83794	0.55966	0.575711	NA
TGME49_217720	250.924	-0.134099	0.214535	-0.625067	0.531927	0.753417
TGME49_217722	2.71697	0.127568	1.20513	0.105854	0.915698	NA
TGME49_217724	32.6409	0.116637	0.327341	0.356318	0.721602	0.871527
TGME49_217726	82.3694	0.0672578	0.24509	0.274421	0.783761	0.905499
TGME49_217728	39.8947	0.255942	0.369066	0.693487	0.488004	0.721839
TGME49_217730	388.39	-0.008505	0.152584	-0.0557397	0.955549	0.98339
TGME49_217740	579.222	-0.206051	0.220223	-0.935648	0.349454	0.611072
TGME49_217750	388.17	-0.377983	0.317857	-1.18916	0.234376	0.487843
TGME49_217760	950.811	0.516937	0.273413	1.89068	0.0586669	0.220496
TGME49_217770	1068.98	0.460572	0.217899	2.1137	0.0345412	0.157958
TGME49_217780	381.375	0.0372995	0.154282	0.241761	0.808965	0.918773
TGME49_217790	241.995	0.363564	0.229939	1.58113	0.113848	0.330814
TGME49_217800	10.3465	-2.26936	1.55292	-1.46135	0.143919	NA
TGME49_217810	0.733223	-1.11698	2.21748	-0.503717	0.61446	NA
TGME49_217820	1455.67	-0.084419	0.134998	-0.625335	0.531752	0.753413
TGME49_217830	550.874	-0.415822	0.170585	-2.43762	0.0147842	0.0938736
TGME49_217850	125.917	-0.289103	0.220914	-1.30867	0.190648	0.437643
TGME49_217855	1.40947	0.87999	2.07609	0.42387	0.671661	NA
TGME49_217860	17.9892	1.05249	0.965067	1.09059	0.275455	0.535726
TGME49_217870	707.524	-0.0079999	0.202802	-0.039447	0.968534	0.986939
TGME49_217875	112.368	-0.161313	0.338531	-0.476509	0.633712	0.82079
TGME49_217880	185.778	-0.196834	0.425718	-0.462357	0.643825	0.82551
TGME49_217890	2480.6	-0.0613872	0.172604	-0.355654	0.7221	0.871801
TGME49_217900	355.974	-0.339367	0.210101	-1.61526	0.106254	0.3189
TGME49_217910	1105	-0.159613	0.107871	-1.47967	0.138962	0.370804
TGME49_292100	711.2	0.670732	0.197103	3.40295	0.00066662	0.0137236
TGME49_217920	14.4879	-1.1553	0.819464	-1.40983	0.158591	NA
TGME49_217930	45.0908	0.662157	0.456875	1.44932	0.147249	0.382065
TGME49_217940	35.9317	0.231656	0.348	0.665679	0.505616	0.734293
TGME49_217951	0.57068	1.02863	3.60886	0.28503	0.775621	NA
TGME49_217961	71.1064	0.469048	0.387549	1.21029	0.226166	0.477748
TGME49_218000	432.719	0.266562	0.270433	0.985687	0.324287	0.585214
TGME49_218070	788.148	0.098933	0.176079	0.561868	0.574206	0.781571
TGME49_218130	6.84577	-1.02162	1.16395	-0.877717	0.380097	NA
TGME49_218188	86.1086	-0.531005	0.420135	-1.26389	0.206269	0.45536
TGME49_218192	67.9826	-0.537742	0.343091	-1.56734	0.117034	0.336347
TGME49_218195	137.526	0.121527	0.395781	0.307057	0.7588	0.891231
TGME49_218200	455.912	0.171268	0.294077	0.582391	0.560303	0.772987
TGME49_218210	3.05704	0.0650327	1.50821	0.043119	0.965607	NA
TGME49_218215	8.25639	0	1.83773	0	1	NA
TGME49_218220	1096.09	0.156445	0.361888	0.432301	0.665523	0.837082
TGME49_218230	378.61	-0.1581	0.178065	-0.887873	0.374609	0.629106
TGME49_218240	1475.78	-0.0655646	0.221561	-0.295921	0.76729	0.896364
TGME49_218250	715.476	-0.145813	0.106694	-1.36664	0.171739	0.414628
TGME49_218260	7376.32	-0.227551	0.148092	-1.53654	0.124405	0.347887
TGME49_218270	1111.31	-0.267261	0.340037	-0.785976	0.431881	0.678167
TGME49_218280	1695.68	-0.26054	0.144104	-1.808	0.0706072	0.24753
TGME49_218290	77.1875	2.94751	1.41396	2.08458	0.0371075	0.166027
TGME49_218300	2033.66	0.287058	0.114903	2.49826	0.0124806	0.0844188
TGME49_218310	3321.02	-0.161849	0.171767	-0.942255	0.346062	0.607662
TGME49_218340	76.3266	-1.18202	0.621757	-1.9011	0.0572889	0.217314
TGME49_218350	0.924303	0	4.09312	0	1	NA
TGME49_218358	455.691	-0.294982	0.195406	-1.50958	0.131149	0.357583
TGME49_218362	565.313	-0.0495817	0.283942	-0.174619	0.861379	0.937866
TGME49_218370	452.861	-0.0697651	0.181101	-0.385227	0.700069	0.859676
TGME49_218380	0.0620368	0	5.26765	0	1	NA
TGME49_228170	6639.03	0.663013	0.217333	3.05068	0.00228325	0.0302811
TGME49_293390	611.381	0.659358	0.15165	4.34788	1.37e-05	0.00078554
TGME49_218410	9857.54	-0.0366863	0.158086	-0.232066	0.816487	0.922172
TGME49_218420	1481.99	0.213238	0.134361	1.58705	0.112501	0.329079
TGME49_218430	0	NA	NA	NA	NA	NA
TGME49_218440	0	NA	NA	NA	NA	NA
TGME49_218450	0.35384	0	5.26765	0	1	NA
TGME49_218460	0.135379	0	5.26765	0	1	NA
TGME49_218470	18.1654	-2.27062	1.56533	-1.45057	0.1469	0.381641
TGME49_218480	0	NA	NA	NA	NA	NA
TGME49_218490	388.201	0.116344	0.182195	0.638569	0.523104	0.746123
TGME49_218500	20.4732	-0.0486958	0.431537	-0.112843	0.910155	0.963201
TGME49_218510	49.6104	-1.00172	0.419737	-2.38655	0.0170071	0.102086
TGME49_218520	10218.7	-0.0481812	0.140835	-0.342112	0.732267	0.87657
TGME49_218530	721.858	-0.365455	0.147498	-2.47769	0.0132237	0.0870311
TGME49_218540	850.843	-0.225265	0.131026	-1.71924	0.0855705	0.280277
TGME49_218550	4842.57	0.155107	0.227511	0.681754	0.495395	0.72855
TGME49_218560	1224.4	0.00944617	0.16716	0.0565099	0.954936	0.983047
TGME49_218570	623.303	-0.11909	0.125396	-0.949709	0.34226	0.603852
TGME49_218580	421.869	0.140087	0.173651	0.806713	0.419832	0.667344
TGME49_218590	655.62	0.207624	0.141333	1.46905	0.14182	0.374335
TGME49_218600	478.894	0.0527852	0.163554	0.322739	0.746893	0.885251
TGME49_218610	484.879	0.198779	0.225301	0.882278	0.377626	0.631975
TGME49_218720	946.967	0.275991	0.17135	1.61068	0.107249	0.320676
TGME49_218730	1040.96	0.165818	0.159561	1.03922	0.298704	0.558847
TGME49_218740	770.322	0.314859	0.275092	1.14456	0.252391	0.508928
TGME49_218750	62.4428	0.325007	0.341605	0.951412	0.341395	0.602932
TGME49_218760	658.768	-0.073542	0.141197	-0.520846	0.602474	0.799469
TGME49_218770	97.2358	-0.353993	0.262173	-1.35022	0.176944	0.420608
TGME49_218780	2457.37	-0.252394	0.172543	-1.46279	0.143524	0.376571
TGME49_218790	550.869	0.351352	0.151061	2.3259	0.0200239	0.113178
TGME49_316480	202.083	0.658343	0.205999	3.19585	0.00139418	0.0217415
TGME49_218810	294.125	-0.346655	0.152866	-2.2677	0.0233476	0.123764
TGME49_218820	3401.95	-0.197445	0.0975437	-2.02418	0.0429521	0.180466
TGME49_218830	395.195	0.0655418	0.115382	0.568039	0.570008	0.778734
TGME49_218840	530.243	-0.0589847	0.0915462	-0.644317	0.51937	0.743362
TGME49_218850	397.137	0.0738243	0.146452	0.504084	0.614202	0.807713
TGME49_218860	5.11869	0.584347	0.893053	0.654325	0.512902	NA
TGME49_218870	498.552	0.136286	0.161084	0.846058	0.39752	0.648901
TGME49_218880	1023.62	-0.0511087	0.205792	-0.248351	0.803863	0.915927
TGME49_218890	5.06815	-0.79395	1.72909	-0.459173	0.64611	NA
TGME49_218900	0.346908	-0.894858	5.26765	-0.169878	0.865106	NA
TGME49_218910	343.47	-0.822673	0.31444	-2.61631	0.0088886	0.0694972
TGME49_218920	1012.42	-0.364063	0.15301	-2.37934	0.0173438	0.103401
TGME49_218930	8.66889	2.64561	1.50961	1.75251	0.0796866	NA
TGME49_218940	814.369	-0.0299906	0.113097	-0.265175	0.790875	0.909978
TGME49_218950	424.24	0.300238	0.202553	1.48227	0.13827	0.369683
TGME49_218955	135.034	0.315982	0.256165	1.23351	0.217385	0.465996
TGME49_218960	2475.52	0.29984	0.311004	0.964103	0.334994	0.595819
TGME49_219070	854.071	0.0312157	0.17011	0.183503	0.854404	0.935491
TGME49_219080	435.324	-0.0678908	0.124207	-0.546596	0.584657	0.789036
TGME49_219090	0.824591	0.718607	2.35661	0.304933	0.760417	NA
TGME49_219100	323.397	-0.346167	0.204035	-1.69661	0.089771	0.28826
TGME49_219110	0.536673	1.11523	3.56972	0.312413	0.754727	NA
TGME49_219120	2776.2	0.0361513	0.163616	0.220952	0.82513	0.925604
TGME49_219125	42.2261	-0.578608	0.389525	-1.48542	0.137433	0.368848
TGME49_219130	800.234	-0.283575	0.194211	-1.46013	0.144253	0.376935
TGME49_219140	1277.99	0.139521	0.249202	0.55987	0.575568	0.782074
TGME49_219150	564.6	-0.294658	0.157045	-1.87626	0.060619	0.224969
TGME49_219160	0.446917	-0.573947	4.29335	-0.133683	0.893653	NA
TGME49_219170	561.489	0.0674803	0.315247	0.214055	0.830504	0.927139
TGME49_219175	86.3201	0.00279613	0.504791	0.00553919	0.99558	0.998494
TGME49_219180	286.591	-0.139195	0.238477	-0.583684	0.559433	0.772524
TGME49_219190	541.999	0.0133966	0.13574	0.0986933	0.921382	0.966971
TGME49_219200	591.851	-0.0984751	0.109119	-0.902458	0.366814	0.623991
TGME49_271170	351.822	0.657501	0.187779	3.50146	0.00046271	0.0106987
TGME49_219218	78.8885	-0.785973	0.56337	-1.39513	0.162977	0.402802
TGME49_219222	9.93552	0.98982	1.71073	0.578596	0.562862	NA
TGME49_219230	1110.31	0.433571	0.281435	1.54057	0.123422	0.346458
TGME49_219240	660.261	0.297701	0.221735	1.3426	0.179402	0.423995
TGME49_219250	1542.65	0.283647	0.114117	2.48558	0.0129341	0.0859501
TGME49_219260	804.582	-0.109675	0.149409	-0.734062	0.462911	0.701402
TGME49_219270	6562.67	-0.0830959	0.245828	-0.338025	0.735344	0.878157
TGME49_219280	1340.49	-0.0062259	0.207671	-0.0299798	0.976083	0.989586
TGME49_219290	523.73	-0.291283	0.117545	-2.47805	0.0132102	0.0870311
TGME49_219300	279.721	0.313669	0.204096	1.53687	0.124326	0.347885
TGME49_219310	1784.29	-0.179323	0.107631	-1.66609	0.0956956	0.300414
TGME49_219320	7081.49	-0.0056067	0.240093	-0.0233521	0.981369	0.991513
TGME49_219348	35.9786	-1.78164	0.979061	-1.81975	0.0687975	0.24406
TGME49_219370	79.847	0.145219	0.657162	0.220978	0.825109	0.925604
TGME49_219430	187.689	0.343947	0.222446	1.54621	0.122055	0.344365
TGME49_219440	614.255	0.30844	0.112661	2.73777	0.0061858	0.0558151
TGME49_219450	36.1997	0.107648	0.534856	0.201265	0.840491	0.930417
TGME49_219460	416.791	0.199263	0.293321	0.679336	0.496925	0.729178
TGME49_219470	93.8189	0.470852	0.338573	1.3907	0.164317	0.405259
TGME49_219485	659.663	-0.277185	0.142608	-1.94369	0.0519331	0.204046
TGME49_219500	815.517	0.0455078	0.209379	0.217347	0.827938	0.926536
TGME49_219510	483.354	0.262091	0.113059	2.31817	0.0204398	0.114287
TGME49_219520	1255.69	-0.229693	0.142603	-1.61072	0.10724	0.320676
TGME49_219530	201.529	-0.156492	0.155289	-1.00775	0.313577	0.57489
TGME49_219540	3416.14	0.0710862	0.197223	0.360435	0.718522	0.869874
TGME49_219550	1324.96	0.107809	0.108991	0.989154	0.322588	0.583155
TGME49_219560	0.148085	2.00382	5.2296	0.383168	0.701595	NA
TGME49_219570	25.0098	-0.978433	0.548335	-1.78437	0.0743633	0.254752
TGME49_219580	0.0411793	0	5.26765	0	1	NA
TGME49_219590	851.721	0.0629557	0.142712	0.441137	0.659114	0.833739
TGME49_219600	588.169	0.0067908	0.108851	0.0623859	0.950256	0.980958
TGME49_219610	119.382	0.217477	0.38898	0.559096	0.576096	0.782338
TGME49_219620	322.813	-0.0723931	0.160515	-0.451004	0.651987	0.83021
TGME49_219630	1375.64	0.380014	0.165476	2.29648	0.0216482	0.118194
TGME49_219640	533.561	-0.0565034	0.13105	-0.431158	0.666353	0.837414
TGME49_219650	344.312	0.282375	0.298097	0.947258	0.343507	0.604757
TGME49_219660	76.6645	0.598952	0.390655	1.5332	0.125227	0.349011
TGME49_219670	5.83772	0.699734	1.17231	0.596885	0.550584	NA
TGME49_219678	197.237	0.288018	0.14771	1.94989	0.0511896	0.202483
TGME49_219682	566.536	-0.131054	0.132397	-0.989859	0.322243	0.582959
TGME49_219690	4761.58	-0.0880702	0.200264	-0.43977	0.660104	0.83394
TGME49_219700	2083	0.234825	0.146301	1.60508	0.108477	0.321995
TGME49_278720	531.714	0.656041	0.154383	4.24943	2.14e-05	0.0011121
TGME49_219720	656.451	-0.208376	0.17645	-1.18093	0.237629	0.491042
TGME49_249840	217.8	0.655392	0.231815	2.82722	0.00469544	0.0477631
TGME49_219738	499.298	0.312696	0.179977	1.73743	0.0823121	0.273298
TGME49_219742	73.405	0.810585	0.442859	1.83034	0.0671985	0.241235
TGME49_219750	2502.9	0.069664	0.189316	0.367978	0.71289	0.866239
TGME49_219760	309.432	-0.0443096	0.166129	-0.266718	0.789686	0.909504
TGME49_219770	351.03	0.305998	0.135205	2.26322	0.0236222	0.124468
TGME49_219780	0.0406275	1.02856	5.26765	0.19526	0.845189	NA
TGME49_219790	648.414	0.278549	0.136851	2.03541	0.0418096	0.177893
TGME49_219800	1645.31	-0.18568	0.11662	-1.59218	0.111345	0.327193
TGME49_219810	1612.12	-0.0378969	0.102645	-0.369202	0.711977	0.866239
TGME49_219820	2238.64	-0.207718	0.136025	-1.52706	0.126747	0.351347
TGME49_219828	42.1369	-1.21001	0.775424	-1.56045	0.118653	0.339356
TGME49_219832	634.801	0.00213911	0.140917	0.0151799	0.987889	0.994396
TGME49_219840	2.45618	-0.0958226	1.0937	-0.0876129	0.930184	NA
TGME49_219850	2889.01	-0.0992162	0.0730719	-1.35779	0.174531	0.417697
TGME49_219860	2283.48	-0.1225	0.158669	-0.772047	0.440086	0.684564
TGME49_220025	5.74013	-0.050596	0.849801	-0.0595387	0.952523	NA
TGME49_220060	0.119947	1.01125	5.26586	0.192039	0.847711	NA
TGME49_220070	2.80773	-0.938019	1.52199	-0.616312	0.537689	NA
TGME49_220080	4.50381	-2.81976	1.48911	-1.89359	0.0582798	NA
TGME49_220090	397.986	0.137495	0.117906	1.16613	0.24356	0.498394
TGME49_220100	913.068	-0.079947	0.121066	-0.660358	0.509024	0.735837
TGME49_220110	273.224	0.43855	0.197321	2.22253	0.0262478	0.132922
TGME49_220120	216.157	-0.26793	0.162476	-1.64905	0.0991379	0.305563
TGME49_220125	9.08952	-0.165322	0.594868	-0.277914	0.781079	NA
TGME49_220128	8.06327	-0.0889157	0.62164	-0.143034	0.886263	NA
TGME49_220132	45.9775	-0.0486154	0.317886	-0.152933	0.878451	0.947249
TGME49_220140	129.959	-0.648818	0.267489	-2.42559	0.0152835	0.0953753
TGME49_220145	0.567699	-0.819929	2.53885	-0.322953	0.746731	NA
TGME49_220150	201.673	-0.165845	0.20486	-0.809552	0.418198	0.665801
TGME49_220160	283.62	0.0118742	0.163085	0.0728095	0.941958	0.977632
TGME49_220170	393.109	0.0847788	0.181369	0.467437	0.640187	0.824041
TGME49_220175	138.798	0.150947	0.199962	0.754876	0.450323	0.691722
TGME49_220180	62.0791	0.294202	0.272382	1.08011	0.280094	0.539986
TGME49_220190	134.809	0.196795	0.228263	0.862141	0.38861	0.640905
TGME49_320490	4557.23	0.654825	0.217501	3.01068	0.00260663	0.0327179
TGME49_312670	346.941	0.653312	0.172011	3.79808	0.00014582	0.00478963
TGME49_220212	111.895	0.127747	0.18868	0.677055	0.498371	0.730592
TGME49_220230	690.133	0.175114	0.221356	0.791097	0.428887	0.675869
TGME49_213780	157.928	0.65294	0.199942	3.26565	0.00109215	0.0185877
TGME49_220250	771.899	-0.0567138	0.146148	-0.388058	0.697973	0.858452
TGME49_220260	364.559	0.310795	0.184376	1.68566	0.0918613	0.292699
TGME49_220270	2883.17	0.0169281	0.297271	0.056945	0.954589	0.982834
TGME49_220280	801.111	0.513401	0.426725	1.20312	0.22893	0.480916
TGME49_220290	74.0004	0.758967	0.473961	1.60133	0.109304	0.32363
TGME49_311760	604.699	0.649553	0.121547	5.34405	9.09e-08	1.3e-05
TGME49_220310	1.30641	0.0651547	2.12742	0.0306262	0.975568	NA
TGME49_220320	216.86	0.312172	0.232475	1.34282	0.17933	0.423995
TGME49_220330	344.114	-0.273769	0.228884	-1.1961	0.231656	0.484517
TGME49_220340	23.3613	-0.15758	0.822339	-0.191625	0.848036	0.932449
TGME49_220350	779.835	0.130483	0.167977	0.776791	0.437282	0.68349
TGME49_220360	759.895	0.103553	0.147801	0.700625	0.483537	0.719014
TGME49_220370	448.798	0.0208342	0.181272	0.114933	0.908498	0.963027
TGME49_297980	188.019	0.645354	0.155843	4.14105	3.46e-05	0.00162002
TGME49_220390	858.991	0.242576	0.277555	0.873973	0.382133	0.635051
TGME49_220400	6260.45	-0.173445	0.133817	-1.29613	0.194929	0.442567
TGME49_237860	248.622	0.645262	0.190178	3.39293	0.00069148	0.0138869
TGME49_220425	0	NA	NA	NA	NA	NA
TGME49_220430	317.667	0.0254521	0.175963	0.144645	0.884991	0.949957
TGME49_220440	284.963	-0.384137	0.279101	-1.37634	0.168717	0.411354
TGME49_220450	111.296	-0.895088	0.333808	-2.68144	0.00733052	0.0625095
TGME49_220460	104.836	0.248469	0.329449	0.754194	0.450733	0.692153
TGME49_220470	1638.4	0.435138	0.155312	2.80169	0.0050835	0.0501149
TGME49_222050	1204.52	0.642157	0.200731	3.19909	0.00137863	0.0216303
TGME49_220490	370.673	0.161199	0.176179	0.914971	0.360207	0.619348
TGME49_220500	1574.77	0.0137386	0.186419	0.0736972	0.941251	0.977261
TGME49_220510	640.637	0.186588	0.230099	0.810906	0.417419	0.665014
TGME49_220520	1013.34	0.27886	0.34535	0.807471	0.419395	0.667293
TGME49_220525	90.2849	0.238633	0.317468	0.751677	0.452245	0.693089
TGME49_220530	616.807	0.00157564	0.16783	0.00938831	0.992509	0.997307
TGME49_220540	258.834	0.146803	0.180582	0.812942	0.416251	0.663975
TGME49_220550	0.0941105	0	5.26765	0	1	NA
TGME49_220560	68.1207	0.756884	0.801975	0.943775	0.345285	0.606448
TGME49_220570	661.041	0.183368	0.117335	1.56278	0.118105	0.338564
TGME49_220580	0.559453	0	3.99219	0	1	NA
TGME49_220585	4.48342	-1.11748	1.15953	-0.963736	0.335178	NA
TGME49_220600	1009.09	-0.278	0.143581	-1.93619	0.0528439	0.205903
TGME49_220610	693.655	-0.266144	0.122103	-2.17966	0.0292827	0.142837
TGME49_220620	0	NA	NA	NA	NA	NA
TGME49_220630	5811.97	0.0671311	0.199838	0.335928	0.736925	0.878901
TGME49_220640	1853.66	-0.10008	0.280893	-0.356291	0.721623	0.871527
TGME49_220650	15.125	0.420174	0.702766	0.597886	0.549916	NA
TGME49_220720	233.629	0.0162931	0.152235	0.107026	0.914768	0.964432
TGME49_220730	0.1833	-1.66013	5.24424	-0.316563	0.751575	NA
TGME49_220740	7.56884	-0.164004	1.00608	-0.163013	0.870508	NA
TGME49_220840	33.2555	0.814546	0.768725	1.05961	0.289323	0.548134
TGME49_220850	0.864765	-0.2807	2.24862	-0.124832	0.900657	NA
TGME49_220860	1045.26	0.168831	0.13133	1.28554	0.198603	0.44657
TGME49_220870	524.748	0.080536	0.132013	0.61006	0.541822	0.760227
TGME49_220880	408.151	0.0125237	0.181814	0.0688816	0.945084	0.978926
TGME49_293370	752.125	0.641354	0.156574	4.09617	4.2e-05	0.00190485
TGME49_220900	3854.12	0.0358294	0.261309	0.137115	0.89094	0.953183
TGME49_220910	928.273	-0.155766	0.206565	-0.754081	0.450801	0.692153
TGME49_249410	1361.32	0.640919	0.204783	3.12975	0.00174954	0.0248038
TGME49_220930	1292.92	0.0624415	0.284546	0.219443	0.826305	0.925614
TGME49_220940	430.94	0.309895	0.174511	1.77579	0.0757669	0.257776
TGME49_220950	12592.9	0.388847	0.188651	2.0612	0.0392843	0.171936
TGME49_221160	296.288	-0.0703628	0.269154	-0.261422	0.793767	0.911665
TGME49_211600	942.746	0.639639	0.21948	2.91434	0.00356442	0.039832
TGME49_209270	278.156	0.63908	0.177061	3.60937	0.00030694	0.00828435
TGME49_221190	528.723	0.40831	0.198695	2.05496	0.0398827	0.173909
TGME49_221200	1014.41	0.219516	0.167332	1.31186	0.189566	0.436525
TGME49_221210	6019.1	0.0878998	0.187622	0.468494	0.639432	0.823935
TGME49_310210	760.901	0.632613	0.199619	3.1691	0.00152912	0.0228685
TGME49_221230	960.175	0.296665	0.106238	2.79246	0.00523083	0.050908
TGME49_221240	0.101676	0	5.26765	0	1	NA
TGME49_221250	1357.32	0.0197122	0.35882	0.0549363	0.956189	0.983761
TGME49_221260	491.69	-0.1733	0.121526	-1.42604	0.153857	0.39155
TGME49_221265	5.96045	1.64931	1.25425	1.31498	0.188518	NA
TGME49_221270	605.32	-0.101029	0.154077	-0.655701	0.512017	0.737342
TGME49_221275	2.88948	-2.82105	2.00365	-1.40795	0.159145	NA
TGME49_221280	675.027	-0.264475	0.23872	-1.10789	0.26791	0.527342
TGME49_221290	0.822428	0.927439	4.3703	0.212214	0.83194	NA
TGME49_221295	705.119	-0.54489	0.27444	-1.98546	0.047093	0.192228
TGME49_221310	282.53	0.424229	0.247231	1.71592	0.0861761	0.281474
TGME49_221320	1742.18	-0.25505	0.169147	-1.50786	0.13159	0.358506
TGME49_221330	1030.68	0.212177	0.193464	1.09672	0.272763	0.532717
TGME49_221340	462.478	0.487963	0.22261	2.19201	0.0283789	0.140081
TGME49_221350	248.062	-0.266394	0.155417	-1.71406	0.0865183	0.281936
TGME49_221360	854.157	0.151136	0.159799	0.945788	0.344257	0.6054
TGME49_221370	365.628	0.0274064	0.285853	0.0958759	0.923619	0.96825
TGME49_265820	251.383	0.632189	0.194018	3.2584	0.00112041	0.0188858
TGME49_221390	484.194	0.0660039	0.275511	0.239569	0.810664	0.919354
TGME49_221400	2919.37	0.361654	0.23395	1.54586	0.122137	0.344365
TGME49_221410	637.708	-0.22646	0.142875	-1.58502	0.112962	0.329328
TGME49_221415	9.21445	-0.981848	0.821559	-1.1951	0.232047	NA
TGME49_221420	26.7073	0.280877	0.63732	0.440716	0.659418	0.83387
TGME49_215620	385.541	0.631624	0.173884	3.63245	0.00028075	0.00783078
TGME49_221440	471.519	0.146209	0.100329	1.4573	0.145033	0.378411
TGME49_221450	289.092	0.309923	0.170055	1.82249	0.0683813	0.242999
TGME49_221455	0.328492	1.95565	4.63955	0.421516	0.673378	NA
TGME49_221460	1052.6	-0.0396723	0.127184	-0.311929	0.755094	0.887971
TGME49_234460	605.921	0.630418	0.200877	3.13832	0.00169917	0.0244194
TGME49_221480	2425.94	0.294909	0.146801	2.00891	0.0445468	0.185718
TGME49_221490	388.042	0.129474	0.185929	0.696365	0.4862	0.720384
TGME49_306195	240.29	0.630155	0.182465	3.45356	0.00055324	0.0121522
TGME49_221510	1484.11	-0.229947	0.183395	-1.25383	0.209903	0.458525
TGME49_221518	180.245	-0.0705354	0.384269	-0.183557	0.854361	0.935491
TGME49_221522	708.205	-0.111216	0.165144	-0.673445	0.500664	0.731678
TGME49_221530	650.861	-0.0696817	0.227091	-0.306845	0.758961	0.891231
TGME49_221540	433.665	-0.0583856	0.224373	-0.260217	0.794697	0.912285
TGME49_221550	33.722	-0.673647	0.995012	-0.677024	0.498391	0.730592
TGME49_221560	6.17619	1.28003	1.20187	1.06503	0.286862	NA
TGME49_221570	197.341	0.0994246	0.160655	0.618871	0.536001	0.756081
TGME49_208510	864.107	0.629591	0.207573	3.0331	0.00242055	0.0315938
TGME49_221585	13.7801	-0.0499047	0.624094	-0.0799634	0.936266	NA
TGME49_221590	4499.69	0.324085	0.237447	1.36488	0.172292	0.414883
TGME49_221600	316.496	-0.129246	0.278708	-0.463735	0.642838	0.82537
TGME49_221610	666.89	-0.102994	0.124661	-0.826194	0.408694	0.658446
TGME49_221620	3844.47	-0.176616	0.299276	-0.590144	0.555094	0.770489
TGME49_221630	393.134	0.0650711	0.175571	0.370626	0.710916	0.865287
TGME49_315150	825.654	0.62907	0.202979	3.09919	0.00194052	0.0268502
TGME49_221660	768.792	0.078943	0.110267	0.715924	0.474038	0.711513
TGME49_221665	4.08692	-1.0368	1.51799	-0.68301	0.4946	NA
TGME49_221670	1404.98	-0.176116	0.12002	-1.46739	0.142269	0.375096
TGME49_221675	898.122	-0.108809	0.116836	-0.931299	0.351699	0.612966
TGME49_221685	118.465	0.253506	0.379735	0.667588	0.504397	0.733488
TGME49_221690	523.307	0.229319	0.125249	1.83091	0.0671146	0.24118
TGME49_221700	483.293	0.0303444	0.162835	0.186351	0.85217	0.935045
TGME49_221710	585.647	0.215817	0.112847	1.91246	0.0558167	0.213514
TGME49_221720	694.683	0.00352453	0.120463	0.0292583	0.976659	0.989754
TGME49_221818	108.965	-0.258936	0.256552	-1.00929	0.312836	0.574511
TGME49_221830	31.0501	1.97771	0.876856	2.25545	0.0241048	0.126348
TGME49_221840	65.216	0.553629	0.932015	0.594014	0.552503	0.769404
TGME49_221850	198.046	0.395266	0.197414	2.00222	0.0452614	0.187032
TGME49_221855	14.8327	0.737949	0.495482	1.48936	0.136394	NA
TGME49_221860	7.60361	0.468825	0.693929	0.675609	0.499289	NA
TGME49_221865	21.573	0.171552	0.392919	0.436609	0.662395	0.835452
TGME49_234990	1058.04	0.626767	0.188331	3.32802	0.00087467	0.0163078
TGME49_221880	61.6153	0.164562	0.47094	0.349433	0.726764	0.873832
TGME49_221890	35.1028	-0.0850858	0.571857	-0.148789	0.88172	0.948939
TGME49_221895	5.52075	-0.0866744	1.15249	-0.0752064	0.940051	NA
TGME49_221900	355.507	0.356862	0.207726	1.71795	0.0858065	0.280658
TGME49_221905	701.629	0.210588	0.319795	0.658509	0.510211	0.736337
TGME49_221910	3039.36	0.245854	0.165827	1.48259	0.138183	0.369593
TGME49_221922	389.256	0.242798	0.190871	1.27206	0.203353	0.451618
TGME49_221930	4.76721	-0.584577	1.50813	-0.387617	0.6983	NA
TGME49_221940	678.307	0.0311584	0.097766	0.318704	0.749951	0.886728
TGME49_221950	1190.12	0.387953	0.142065	2.73081	0.00631798	0.0562853
TGME49_221970	450.394	0.190492	0.184149	1.03444	0.300929	0.560623
TGME49_221980	242.502	0.215798	0.179214	1.20414	0.228537	0.480378
TGME49_221990	744.127	0.104531	0.297401	0.351481	0.725228	0.873029
TGME49_222000	398.963	-0.251936	0.194404	-1.29594	0.194996	0.442567
TGME49_222010	429.237	-0.308936	0.178354	-1.73215	0.0832474	0.275333
TGME49_222020	499.526	-0.28509	0.168007	-1.69689	0.0897172	0.288218
TGME49_316200	730.799	0.624434	0.178627	3.49575	0.00047273	0.010859
TGME49_222040	346.959	-0.0437423	0.193751	-0.225765	0.821384	0.923909
TGME49_253560	748.776	0.623177	0.176458	3.53158	0.00041308	0.0100818
TGME49_222060	173.047	-0.307991	0.232588	-1.32419	0.185439	0.431893
TGME49_222070	193.169	0.0566905	0.185021	0.3064	0.7593	0.891452
TGME49_222075	2.09423	3.23152	1.92407	1.67952	0.0930505	NA
TGME49_222080	46.5365	0.842477	0.616195	1.36722	0.171555	0.414527
TGME49_222090	488.101	-0.108261	0.191244	-0.56609	0.571333	0.779523
TGME49_222100	553.79	-0.024454	0.233999	-0.104505	0.916769	0.96481
TGME49_222110	951.955	0.400994	0.162867	2.4621	0.0138126	0.0896477
TGME49_247360	2062.89	0.623017	0.145062	4.29484	1.75e-05	0.00094524
TGME49_222130	615.751	0.335437	0.122455	2.73926	0.00615768	0.0557044
TGME49_222140	318.283	-0.16298	0.156218	-1.04329	0.296814	0.556349
TGME49_222150	0.385693	-2.72975	5.18704	-0.526264	0.598705	NA
TGME49_222155	92.7255	-0.0471559	0.208116	-0.226585	0.820746	0.923635
TGME49_222160	816.795	-0.420434	0.165287	-2.54366	0.0109699	0.0789297
TGME49_222170	2724.24	-0.0880125	0.115407	-0.762625	0.445687	0.688091
TGME49_222180	195.676	0.154562	0.152807	1.01148	0.311785	0.574001
TGME49_222188	28.0922	-0.0567084	0.834054	-0.0679913	0.945793	0.979069
TGME49_222192	320.911	-0.0822885	0.172818	-0.476157	0.633962	0.8208
TGME49_222200	277.019	0.241895	0.145391	1.66376	0.0961606	0.301343
TGME49_222210	466.163	-0.227522	0.136544	-1.66629	0.0956548	0.300414
TGME49_222220	6665.1	-0.13258	0.134855	-0.98313	0.325543	0.586259
TGME49_222230	430.878	0.238253	0.157146	1.51612	0.129488	0.355138
TGME49_222240	955.821	0.345726	0.403876	0.856019	0.391987	0.643803
TGME49_222245	1003.33	0.282	0.225238	1.25201	0.210567	0.459212
TGME49_222250	73.7009	-0.583695	0.325424	-1.79365	0.0728698	0.25269
TGME49_222260	2.1731	-0.774344	1.87412	-0.413177	0.679477	NA
TGME49_222270	352.124	-0.167252	0.225593	-0.741389	0.458458	0.697474
TGME49_222280	343.969	0.544845	0.198128	2.74997	0.00596016	0.0548592
TGME49_305320	259.413	0.622562	0.176995	3.51739	0.00043581	0.0104537
TGME49_222300	373.106	-0.423495	0.194542	-2.17688	0.0294893	0.143745
TGME49_222305	9.03308	0.988313	0.765574	1.29094	0.196724	NA
TGME49_222310	471.12	0.165161	0.108089	1.528	0.126512	0.351067
TGME49_222330	226.683	0.0515767	0.333632	0.154592	0.877143	0.946329
TGME49_221640	646.674	0.622114	0.201428	3.08853	0.00201151	0.0277118
TGME49_222350	900.193	-0.215808	0.23889	-0.903378	0.366326	0.623575
TGME49_222360	603.375	-0.282118	0.17718	-1.59227	0.111324	0.327193
TGME49_222370	727.842	0.0186296	0.208178	0.0894887	0.928694	0.970675
TGME49_222380	1440.41	-0.0489184	0.1109	-0.441102	0.659139	0.833739
TGME49_222385	20.4508	0.935423	1.63087	0.573575	0.566256	0.77743
TGME49_222390	231.103	0.0701727	0.160363	0.437588	0.661685	0.835006
TGME49_222400	625.093	-0.330733	0.178771	-1.85004	0.0643085	0.234452
TGME49_222410	789.411	-0.41065	0.197969	-2.07431	0.0380503	0.169062
TGME49_222420	22.9974	1.40605	0.59324	2.37012	0.0177825	0.104948
TGME49_222430	547.206	-0.165784	0.158653	-1.04494	0.296048	0.555061
TGME49_222440	48.7678	-0.149875	0.286258	-0.523567	0.60058	0.797988
TGME49_222660	1525.56	-0.0925543	0.106602	-0.86822	0.385274	0.637383
TGME49_222680	0	NA	NA	NA	NA	NA
TGME49_222690	0	NA	NA	NA	NA	NA
TGME49_222700	11.3356	0.0929682	1.57317	0.059096	0.952876	NA
TGME49_222710	821.262	-0.15368	0.128574	-1.19526	0.231985	0.484871
TGME49_222800	599.759	0.0951965	0.211279	0.450572	0.652298	0.830275
TGME49_222840	3085.82	-0.0197199	0.157038	-0.125574	0.900069	0.957848
TGME49_222850	2293.08	0.271339	0.174384	1.55599	0.119711	0.340943
TGME49_222860	3582.99	-0.131431	0.134482	-0.977319	0.328411	0.589322
TGME49_222870	471.157	-0.255563	0.149503	-1.70942	0.0873732	0.283722
TGME49_222880	195.336	-0.109575	0.242023	-0.452745	0.650732	0.829454
TGME49_257070	523.723	0.617666	0.163829	3.77019	0.00016312	0.00518811
TGME49_248800	409.115	0.616742	0.177617	3.4723	0.00051601	0.0116955
TGME49_222920	420.266	0.213673	0.149507	1.42919	0.152951	0.390233
TGME49_269175	150.871	0.609883	0.216496	2.81707	0.00484639	0.0488041
TGME49_222935	0.205868	0.0668249	5.26765	0.0126859	0.989878	NA
TGME49_222940	43.0603	-0.371435	0.59032	-0.629211	0.529211	0.751025
TGME49_222948	751.171	0.257332	0.114913	2.23938	0.0251314	0.129612
TGME49_222952	466.515	0.220866	0.427894	0.51617	0.605736	0.801798
TGME49_222960	564.084	-0.359655	0.166162	-2.16448	0.0304273	0.14679
TGME49_222970	407.525	0.127907	0.136892	0.934364	0.350116	0.611268
TGME49_222975	2.22904	2.28493	1.88341	1.21319	0.225058	NA
TGME49_222980	1.55149	2.19507	2.06908	1.06089	0.288738	NA
TGME49_222990	676.931	-0.0024114	0.106192	-0.0227077	0.981883	0.991618
TGME49_223000	623.235	-0.21909	0.199707	-1.09706	0.272616	0.532578
TGME49_223010	522.79	-0.24951	0.244601	-1.02007	0.307696	0.569183
TGME49_223020	389.649	-0.132111	0.161931	-0.815852	0.414585	0.663355
TGME49_223025	3.39857	-1.75532	1.34283	-1.30718	0.191151	NA
TGME49_223030	0.298718	0	5.26765	0	1	NA
TGME49_223040	1241.24	-0.136447	0.126734	-1.07665	0.281638	0.540839
TGME49_223045	10.8533	-0.348909	0.536239	-0.65066	0.515266	NA
TGME49_223050	8176.75	-0.199697	0.177095	-1.12763	0.259477	0.5178
TGME49_318320	465.953	0.606477	0.13275	4.56856	4.91e-06	0.00034519
TGME49_223070	1710.27	-0.0876051	0.152466	-0.574588	0.56557	0.77705
TGME49_223080	3498.13	-0.0374488	0.19544	-0.191612	0.848046	0.932449
TGME49_280720	170.132	0.606342	0.147703	4.10514	4.04e-05	0.00184425
TGME49_216530	366.808	0.602865	0.177276	3.40072	0.0006721	0.0137331
TGME49_223120	1.9313	1.02862	2.23505	0.460225	0.645355	NA
TGME49_223125	712.949	-0.212345	0.102594	-2.06976	0.0384746	0.170194
TGME49_223130	212.775	-0.356321	0.149822	-2.3783	0.0173928	0.10343
TGME49_223140	1196	-0.105346	0.0977976	-1.07718	0.281399	0.540573
TGME49_223150	377.619	-0.176203	0.158203	-1.11377	0.265376	0.524853
TGME49_223258	135.712	-0.700372	0.380888	-1.83879	0.0659464	0.238239
TGME49_223262	481.792	-0.323766	0.171216	-1.89098	0.0586277	0.220496
TGME49_223270	406.087	-0.303253	0.132956	-2.28085	0.0225576	0.121593
TGME49_223390	1972.25	0.1527	0.124502	1.22648	0.220017	0.469918
TGME49_223400	2.20735	1.03999	1.61759	0.642922	0.520275	NA
TGME49_223410	2459.24	-0.079168	0.0755191	-1.04832	0.294492	0.553088
TGME49_223420	287.982	0.100764	0.146166	0.689378	0.490585	0.72431
TGME49_223430	31.0191	0.652941	0.517766	1.26107	0.207283	0.45645
TGME49_223440	361.736	-0.0419601	0.107123	-0.3917	0.69528	0.856939
TGME49_223450	1431.46	0.289152	0.116336	2.48549	0.0129371	0.0859501
TGME49_223470	2.91736	0.117088	1.03608	0.113011	0.910022	NA
TGME49_223480	85.1953	0.779405	0.373789	2.08515	0.0370559	0.165902
TGME49_223485	922.285	-0.0026485	0.144558	-0.0183211	0.985383	0.993011
TGME49_223490	382.04	0.0308363	0.164262	0.187726	0.851091	0.934154
TGME49_223500	277.554	-0.417304	0.173252	-2.40866	0.0160114	0.0979496
TGME49_208990	249.673	0.597884	0.179881	3.32378	0.00088806	0.0165118
TGME49_223520	7.38858	0.0123981	0.864636	0.0143391	0.988559	NA
TGME49_223530	678.428	-0.565943	0.217373	-2.60355	0.00922627	0.0707985
TGME49_223540	1037.01	-0.272305	0.111549	-2.44112	0.0146417	0.0934752
TGME49_247730	901.71	0.594705	0.184228	3.2281	0.00124615	0.020323
TGME49_223560	93.6154	0.00022928	0.27539	0.00083255	0.999336	1
TGME49_223570	932.917	-0.0563275	0.190363	-0.295896	0.76731	0.896364
TGME49_223580	322.771	0.13826	0.174022	0.794497	0.426906	0.673865
TGME49_223590	1690.35	-0.260775	0.15967	-1.63321	0.102424	0.311251
TGME49_223600	340.082	-0.391345	0.206625	-1.89399	0.0582269	0.219805
TGME49_223610	438.472	-0.204591	0.206081	-0.99277	0.320822	0.58217
TGME49_223620	520.643	0.322061	0.156345	2.05994	0.0394038	0.172352
TGME49_205550	455.427	0.590171	0.168026	3.51238	0.00044411	0.0104754
TGME49_223640	148.966	-0.81878	0.365143	-2.24235	0.0249386	0.129082
TGME49_223650	30.1085	-0.797138	0.402394	-1.98099	0.0475925	0.193654
TGME49_223660	601.446	-0.006363	0.160255	-0.0397051	0.968328	0.986939
TGME49_223668	217.052	-0.399044	0.200532	-1.98992	0.0465993	0.190942
TGME49_223672	421.316	-0.489232	0.209573	-2.33442	0.0195738	0.112314
TGME49_223680	1324.77	-0.154808	0.0894806	-1.73007	0.083617	0.276097
TGME49_223685	156.21	0.0843644	0.216424	0.38981	0.696677	0.857758
TGME49_223690	396.294	0.10482	0.211892	0.494686	0.620822	0.812013
TGME49_223700	9.08898	2.39682	1.21654	1.9702	0.0488154	NA
TGME49_223710	415.873	-0.373957	0.194083	-1.9268	0.0540051	0.208572
TGME49_223725	528.618	1.0985	0.399543	2.74939	0.0059706	0.0548592
TGME49_223750	701.153	-0.423643	0.171726	-2.46697	0.0136262	0.0890138
TGME49_223760	450.892	-0.0641027	0.142307	-0.450452	0.652384	0.830275
TGME49_223770	0.338975	0.0665081	5.23408	0.0127067	0.989862	NA
TGME49_223780	533.132	-0.244451	0.158723	-1.54011	0.123534	0.346634
TGME49_223790	974.469	0.0785753	0.191113	0.411145	0.680966	0.846421
TGME49_223800	459.807	-0.414941	0.151926	-2.7312	0.00631033	0.0562853
TGME49_223810	761.046	0.253174	0.238087	1.06337	0.287616	0.546392
TGME49_223830	17.9845	0.469014	0.605624	0.774431	0.438676	0.68435
TGME49_223840	1277.55	0.396791	0.287229	1.38144	0.167143	0.409497
TGME49_223845	75.6942	-0.487375	0.261423	-1.86431	0.0622779	0.229189
TGME49_223855	777.009	0.027847	0.136777	0.203594	0.838671	0.930107
TGME49_223870	86.9841	-0.220901	0.261759	-0.843912	0.398719	0.650254
TGME49_223880	1582	0.0636435	0.228526	0.278495	0.780632	0.902836
TGME49_223900	123.478	-1.07865	0.402468	-2.68009	0.00736019	0.0625095
TGME49_223910	796.987	-0.141896	0.12175	-1.16547	0.243827	0.498645
TGME49_223915	0.0604589	-0.894918	5.26765	-0.169889	0.865097	NA
TGME49_223920	5666.66	0.0312731	0.151919	0.205854	0.836905	0.929648
TGME49_223930	2249.17	0.195929	0.112357	1.7438	0.0811937	0.270816
TGME49_223940	6052.44	-0.294896	0.278938	-1.05721	0.290416	0.548894
TGME49_223950	491.711	0.0185743	0.201161	0.0923357	0.926431	0.969201
TGME49_223960	699.087	-0.0560329	0.17728	-0.316069	0.75195	0.887119
TGME49_223970	192.631	0.0646625	0.198089	0.326432	0.744098	0.883341
TGME49_223985	703.597	-0.0817776	0.166382	-0.491506	0.623069	0.81291
TGME49_224000	1287.96	-0.236284	0.477631	-0.4947	0.620812	0.812013
TGME49_224010	8.67136	0.0350333	1.75354	0.0199786	0.98406	NA
TGME49_224020	450.167	0.00537261	0.163922	0.0327754	0.973854	0.988628
TGME49_224030	876.159	-0.270236	0.137542	-1.96475	0.0494427	0.197973
TGME49_224040	0.741931	0	3.21349	0	1	NA
TGME49_224050	996.218	0.28609	0.112736	2.5377	0.0111585	0.0794746
TGME49_224060	1809.37	0.252535	0.152883	1.65182	0.0985717	0.304822
TGME49_224070	343.158	-0.254057	0.215014	-1.18158	0.237371	0.491039
TGME49_224080	14.4928	0.786421	0.976861	0.805049	0.420791	NA
TGME49_224090	871.585	0.449399	0.176973	2.53936	0.0111056	0.0794746
TGME49_224100	89.934	-0.321889	0.395469	-0.813941	0.415678	0.663975
TGME49_224110	956.3	-0.276885	0.170284	-1.62602	0.103946	0.313981
TGME49_224120	0	NA	NA	NA	NA	NA
TGME49_224130	5432.55	-0.301192	0.317604	-0.948326	0.342964	0.604294
TGME49_224140	75.3163	-0.347115	0.419426	-0.827595	0.4079	0.6579
TGME49_224150	122.168	0.0362771	0.264193	0.137313	0.890784	0.953162
TGME49_224160	217.288	-0.346757	0.242837	-1.42794	0.153308	0.390435
TGME49_224170	121.565	-1.36076	0.517339	-2.63031	0.00853067	0.068369
TGME49_224180	136.353	0.953708	0.553414	1.72332	0.084831	0.278634
TGME49_224190	808.164	-0.0091032	0.132565	-0.0686701	0.945252	0.978956
TGME49_224200	248.732	0.370803	0.196845	1.88373	0.0596011	0.222531
TGME49_224205	1226.63	0.180458	0.137262	1.3147	0.188611	0.435958
TGME49_224210	717.559	-0.0921118	0.21617	-0.426108	0.670029	0.838673
TGME49_224220	652.206	-0.0028125	0.0929068	-0.0302725	0.97585	0.989586
TGME49_224230	265.651	0.106818	0.249197	0.42865	0.668178	0.837942
TGME49_224235	377.885	-0.398356	0.172978	-2.30294	0.0212825	0.117054
TGME49_224240	1080.93	0.274402	0.104074	2.6366	0.00837419	0.0674252
TGME49_224250	12.8345	0.0780309	0.67868	0.114975	0.908465	NA
TGME49_224260	1552.14	0.0454475	0.192634	0.235926	0.81349	0.920183
TGME49_224270	924.804	0.561383	0.210006	2.67318	0.00751362	0.062982
TGME49_224275	8.15574	-1.0231	0.867332	-1.17959	0.238162	NA
TGME49_224280	523.247	0.0963562	0.121632	0.792197	0.428246	0.675373
TGME49_224290	1295.84	-0.0638102	0.176992	-0.360526	0.718454	0.869874
TGME49_224310	651.561	-0.163264	0.137691	-1.18572	0.235732	0.488491
TGME49_224320	85.9237	0.0525554	0.211423	0.24858	0.803686	0.915927
TGME49_224330	922.463	0.15919	0.139601	1.14032	0.254155	0.511438
TGME49_224340	595.496	0.182543	0.276866	0.659321	0.509689	0.736102
TGME49_224350	2320.01	-0.20899	0.0902561	-2.31552	0.0205845	0.114741
TGME49_224460	9066.33	-0.120357	0.164898	-0.729885	0.465461	0.704202
TGME49_224470	839.039	0.149362	0.194908	0.766319	0.443486	0.686796
TGME49_224480	880.936	0.00890567	0.164133	0.0542588	0.956729	0.983876
TGME49_224490	317.084	-0.335056	0.229245	-1.46156	0.143861	0.376741
TGME49_224500	0.22106	1.06399	5.2642	0.202118	0.839824	NA
TGME49_224510	477.61	0.30616	0.121725	2.51519	0.0118968	0.0826086
TGME49_224520	2343.29	0.198742	0.128584	1.54563	0.122195	0.344389
TGME49_224530	1267.25	-0.145563	0.161105	-0.903532	0.366244	0.623575
TGME49_224540	627.28	-0.353219	0.245653	-1.43787	0.15047	0.386174
TGME49_224560	16.4204	-0.206198	0.603133	-0.341878	0.732443	0.876612
TGME49_224570	471.905	-0.330771	0.162717	-2.0328	0.0420729	0.178689
TGME49_224575	9.87135	0.166391	0.767513	0.216793	0.82837	NA
TGME49_224580	835.703	0.203035	0.130241	1.55892	0.119014	0.339954
TGME49_224590	504.092	0.524807	0.187125	2.80458	0.00503821	0.0500222
TGME49_224600	382.834	0.181356	0.144761	1.25279	0.210281	0.458884
TGME49_224610	385.941	-0.412152	0.182133	-2.26291	0.0236412	0.124475
TGME49_224620	576.539	-0.236896	0.171331	-1.38268	0.166763	0.409144
TGME49_224630	410.609	0.521599	0.264789	1.96987	0.0488538	0.197226
TGME49_224650	518.941	0.288941	0.109121	2.64789	0.0080997	0.0655908
TGME49_224660	676.792	0.311005	0.139055	2.23656	0.0253153	0.130051
TGME49_203930	1313.46	0.586373	0.196033	2.99119	0.00277892	0.0340749
TGME49_224675	2.73938	-1.46576	1.6985	-0.86297	0.388154	NA
TGME49_224680	54.3133	0.318566	0.51594	0.617447	0.53694	0.756714
TGME49_224700	1170.56	0.106985	0.159492	0.670783	0.502359	0.732227
TGME49_224710	61.6402	0.367315	0.293643	1.25089	0.210975	0.459606
TGME49_224720	512.933	0.169704	0.116145	1.46114	0.143978	0.376741
TGME49_224730	428.097	0.0632187	0.247702	0.255221	0.798552	0.913606
TGME49_224740	609.298	0.22519	0.1548	1.45472	0.145748	0.379543
TGME49_224750	23.948	0.839326	0.552695	1.51861	0.128862	0.354597
TGME49_224760	118.083	0.83902	0.41775	2.00843	0.044598	0.185821
TGME49_224770	7.26025	1.55702	1.62237	0.959722	0.337195	NA
TGME49_224780	1.9201	-0.894946	2.25183	-0.39743	0.69105	NA
TGME49_224790	4.74711	0.90647	1.67878	0.539958	0.589226	NA
TGME49_224800	271.726	0.184884	0.190321	0.971433	0.331333	0.591815
TGME49_224810	69.5109	0.0633212	0.40237	0.157371	0.874953	0.944997
TGME49_224820	358.773	0.349861	0.126076	2.775	0.00552017	0.0527493
TGME49_224830	186.236	0.0926784	0.196448	0.471769	0.637091	0.822276
TGME49_224840	559.559	-0.219539	0.225502	-0.973559	0.330276	0.590714
TGME49_224845	186.931	-0.914378	0.375486	-2.43519	0.0148841	0.0941677
TGME49_224850	3784.84	0.0674904	0.10167	0.663821	0.506805	0.734853
TGME49_224860	267.191	0.328335	0.143438	2.28903	0.0220773	0.119931
TGME49_224870	562.733	-0.257137	0.183606	-1.40048	0.16137	0.401044
TGME49_224880	446.585	0.110397	0.374275	0.294963	0.768022	0.896748
TGME49_224890	770.304	-0.177751	0.118052	-1.5057	0.132144	0.359597
TGME49_224900	1224.4	-0.153497	0.158087	-0.970967	0.331565	0.591815
TGME49_224905	0.827104	0	3.19532	0	1	NA
TGME49_224910	375.215	-0.434577	0.181743	-2.39116	0.0167952	0.101334
TGME49_224920	378.795	-0.20412	0.175683	-1.16187	0.245289	0.499831
TGME49_224928	166.456	0.329773	0.179825	1.83385	0.0666757	0.240094
TGME49_224932	17.7545	0.974188	0.717055	1.3586	0.174275	0.417484
TGME49_211010	1497.19	0.585474	0.171191	3.42	0.00062621	0.013258
TGME49_224940	254.072	-0.477337	0.265146	-1.80028	0.0718167	0.250645
TGME49_224950	1166.42	-0.107	0.158439	-0.675338	0.499461	0.731398
TGME49_224960	481.42	0.237913	0.189733	1.25394	0.209865	0.458525
TGME49_224970	1148.1	0.47953	0.253331	1.8929	0.0583715	0.220124
TGME49_224980	696.93	-0.176443	0.167659	-1.05239	0.29262	0.551576
TGME49_224990	582.24	0.256393	0.153736	1.66775	0.0953652	0.29992
TGME49_225000	784.727	0.483513	0.296655	1.62988	0.103126	0.312043
TGME49_225005	0.817392	0.839243	3.2391	0.259097	0.79556	NA
TGME49_225010	1194.7	0.529213	0.193957	2.72851	0.0063622	0.0563933
TGME49_225020	753.088	-0.109526	0.26319	-0.416149	0.677301	0.844104
TGME49_225024	0	NA	NA	NA	NA	NA
TGME49_225028	38.0013	-0.532976	1.00735	-0.529085	0.596746	0.796434
TGME49_225032	5.29559	1.04049	1.8503	0.562335	0.573888	NA
TGME49_225050	996.873	-0.094228	0.220511	-0.427317	0.669148	0.838105
TGME49_225060	650.549	-0.187263	0.182522	-1.02598	0.304902	0.566373
TGME49_225070	7.20063	-0.900331	1.78537	-0.504282	0.614063	NA
TGME49_225080	10763.6	-0.0867723	0.179986	-0.482107	0.62973	0.818183
TGME49_261400	2864.02	0.585336	0.0839485	6.97257	3.11e-12	7.06e-10
TGME49_225098	23.0767	0.531127	0.897436	0.591827	0.553966	0.770167
TGME49_225102	7.3057	2.75052	1.54336	1.78216	0.074723	NA
TGME49_307820	655.434	0.583041	0.149208	3.90756	9.32e-05	0.00344912
TGME49_225108	378.566	0.0283775	0.147744	0.192072	0.847685	0.932449
TGME49_225110	808.556	0.147853	0.172644	0.856401	0.391776	0.643782
TGME49_225120	9760.63	0.0632934	0.205814	0.307527	0.758442	0.891039
TGME49_225125	767.905	-0.169511	0.126581	-1.33915	0.18052	0.425085
TGME49_225130	386.635	-0.465945	0.180112	-2.58697	0.00968238	0.0729202
TGME49_225140	10.3785	0.0479466	1.50711	0.0318136	0.974621	NA
TGME49_225150	3822.15	0.0371015	0.143277	0.25895	0.795674	0.913114
TGME49_225160	1509.98	0.0500757	0.0850131	0.589035	0.555838	0.770944
TGME49_225170	485.606	0.118372	0.200783	0.589553	0.55549	0.770887
TGME49_225190	227.317	0.0334285	0.166824	0.200383	0.841181	0.930417
TGME49_225200	2343.48	0.0760566	0.1712	0.444257	0.656857	0.833252
TGME49_225210	86.7114	0.315576	0.453724	0.695525	0.486727	0.721012
TGME49_225220	1270.55	0.276462	0.200294	1.38028	0.167501	0.409946
TGME49_225230	964.141	0.500221	0.36107	1.38539	0.165935	0.407674
TGME49_225240	610.743	-0.24894	0.10929	-2.27779	0.0227393	0.122104
TGME49_225250	268.433	-0.174672	0.146657	-1.19103	0.233644	0.487236
TGME49_225260	1528.28	0.301752	0.153631	1.96414	0.0495138	0.198083
TGME49_225270	487.222	0.10461	0.141815	0.737649	0.460728	0.698817
TGME49_225280	0.85603	0	3.17175	0	1	NA
TGME49_225290	129.822	-0.278926	0.494286	-0.564301	0.57255	0.780386
TGME49_225300	903.272	0.220993	0.22936	0.963523	0.335285	0.596034
TGME49_225310	914.48	-0.256571	0.104757	-2.4492	0.0143173	0.0919893
TGME49_225315	7.58025	-0.94118	0.903332	-1.0419	0.297459	NA
TGME49_225320	441.241	-0.256954	0.239129	-1.07454	0.282581	0.541818
TGME49_225330	685.258	-0.0519928	0.225596	-0.230469	0.817728	0.92281
TGME49_225340	988.489	-0.328763	0.122404	-2.68589	0.00723363	0.0620546
TGME49_225350	345.17	-0.499242	0.205502	-2.42938	0.0151247	0.0950059
TGME49_225360	192.237	-0.705801	0.282845	-2.49536	0.0125828	0.0847168
TGME49_225370	1.30231	0	3.14712	0	1	NA
TGME49_225380	214.723	-0.138888	0.176844	-0.78537	0.432237	0.678471
TGME49_225400	10.57	4.19753	1.37504	3.05265	0.00226832	NA
TGME49_225410	227.191	-0.186041	0.248331	-0.749165	0.453758	0.694268
TGME49_225413	58.6218	-0.313151	1.14834	-0.2727	0.785084	0.906283
TGME49_225420	226.946	0.018722	0.146494	0.127801	0.898307	0.956987
TGME49_225430	116.748	0.0520835	0.263783	0.197448	0.843477	0.930975
TGME49_225435	21.7091	-0.228377	0.615234	-0.371203	0.710486	0.865205
TGME49_225440	142.872	0.208577	0.263284	0.792214	0.428236	0.675373
TGME49_225450	237.175	-0.256792	0.146375	-1.75434	0.0793722	0.265923
TGME49_225460	0.922486	-2.16841	2.61256	-0.829996	0.406541	NA
TGME49_225470	517.887	0.288798	0.123915	2.33061	0.0197739	0.112726
TGME49_225480	458.709	-0.0043139	0.213708	-0.0201862	0.983895	0.992223
TGME49_243430	2305.67	0.582695	0.199361	2.92282	0.00346876	0.0390735
TGME49_225500	585.075	-0.272675	0.148308	-1.83857	0.0659785	0.238239
TGME49_225510	708.952	-0.0929715	0.149292	-0.622748	0.53345	0.754759
TGME49_225520	31.0928	-0.0955493	0.425263	-0.224683	0.822226	0.92456
TGME49_225530	1061.08	-0.0804637	0.124473	-0.646434	0.517998	0.742457
TGME49_225540	3610.51	0.41366	0.20219	2.0459	0.0407659	0.175431
TGME49_225550	1404.03	-0.014899	0.110048	-0.135386	0.892307	0.95392
TGME49_225555	2552.49	-0.271168	0.168984	-1.60469	0.108562	0.322111
TGME49_225560	5740.2	0.0264787	0.126902	0.208655	0.834718	0.929388
TGME49_225570	5.79644	0.906147	1.23181	0.735621	0.461961	NA
TGME49_225580	457.482	-0.156264	0.144914	-1.07832	0.280891	0.540204
TGME49_225590	4.77748	1.84983	1.83256	1.00943	0.312769	NA
TGME49_225680	273.339	0.280963	0.209554	1.34077	0.179996	0.424652
TGME49_225690	1037.35	0.0600434	0.287999	0.208485	0.834851	0.929389
TGME49_225710	188.889	-0.0514403	0.285077	-0.180443	0.856805	0.936772
TGME49_225720	268.084	-0.0980169	0.170769	-0.573973	0.565986	0.77743
TGME49_225730	1285.04	-0.090761	0.111047	-0.817319	0.413746	0.663126
TGME49_225745	427.242	-0.369606	0.160376	-2.30462	0.0211876	0.116832
TGME49_225770	503.743	-0.344122	0.157343	-2.18708	0.028737	0.141056
TGME49_268320	655.916	0.58185	0.170403	3.41456	0.00063886	0.0133647
TGME49_225790	1438.09	-0.453757	0.169364	-2.67918	0.00738038	0.0625095
TGME49_225800	454.067	-0.440561	0.213092	-2.06747	0.0386898	0.170609
TGME49_225810	759.391	0.0363597	0.0955653	0.38047	0.703597	0.862256
TGME49_225820	478.045	0.340215	0.131511	2.58696	0.00968257	0.0729202
TGME49_225830	764.576	0.245656	0.120922	2.03152	0.0422024	0.178989
TGME49_225840	492.634	0.139797	0.112934	1.23787	0.215763	0.463933
TGME49_225850	1139.12	-0.298693	0.124373	-2.4016	0.0163234	0.0992265
TGME49_225860	719.574	-0.0172513	0.164143	-0.105099	0.916297	0.964747
TGME49_225870	1524.24	0.157599	0.124015	1.27081	0.203797	0.45189
TGME49_267280	666.634	0.578652	0.151041	3.8311	0.00012757	0.00443907
TGME49_248990	5201.14	0.577789	0.164891	3.50408	0.0004582	0.0106987
TGME49_225900	437.42	0.0577836	0.252485	0.22886	0.818978	0.923182
TGME49_225905	29.7005	-0.0076903	0.357351	-0.0215202	0.982831	0.991862
TGME49_254135	340.779	0.576212	0.191081	3.01554	0.00256518	0.0325437
TGME49_300020	1055.38	0.575541	0.196277	2.93229	0.00336476	0.0382082
TGME49_225930	1514.02	-0.226541	0.105726	-2.14271	0.0321362	0.151601
TGME49_225940	799.254	-0.434808	0.170925	-2.54385	0.0109638	0.0789297
TGME49_225950	9.5937	0.612521	1.40379	0.436332	0.662596	NA
TGME49_225953	9.30062	0.0854656	1.55609	0.0549232	0.9562	NA
[truncated: 6,922 more rows]
[truncated: 1 more columns]

## Sheet: Upregulated in ∆VIT1
Upregulated in ∆VIT1
Gene ID	baseMean	log2FoldChange	lfcSE	stat	pvalue	padj
TGME49_316690	382.288	5.29436	0.286557	18.4758	3.24e-76	1.14e-72
TGME49_292375	77.6278	4.24725	0.802822	5.2904	1.22e-07	1.65e-05
TGME49_200130	222.984	3.55996	0.229185	15.5332	2.07e-54	3.64e-51
TGME49_243635	215.056	3.35867	0.551034	6.09523	1.09e-09	2.08e-07
TGME49_259115	2415.02	3.25897	0.274446	11.8747	1.6e-32	1.5e-29
TGME49_222340	60.9181	3.24733	0.585749	5.54389	2.96e-08	4.42e-06
TGME49_298820	17.6612	3.1247	1.05675	2.95689	0.00310764	0.0364676
TGME49_245748	16.5886	2.98568	0.852995	3.50023	0.00046486	0.0107132
TGME49_293840	359.582	2.87099	0.158288	18.1378	1.6e-73	3.76e-70
TGME49_218390	34.9752	2.86807	0.374284	7.66281	1.82e-14	4.74e-12
TGME49_284615	20.1916	2.75282	0.875679	3.14364	0.0016686	0.0241329
TGME49_226755	189.343	2.64256	0.245489	10.7644	5.07e-27	3.96e-24
TGME49_294400	1133.63	2.60513	0.294596	8.84307	9.31e-19	3.85e-16
TGME49_218400	78.3013	2.5945	0.306817	8.45617	2.76e-17	9.25e-15
TGME49_301890	55.4549	2.50935	0.346925	7.23314	4.72e-13	1.14e-10
TGME49_211270	383.423	2.46886	0.306824	8.04651	8.52e-16	2.72e-13
TGME49_329000	71.9699	2.36361	0.528488	4.47239	7.73e-06	0.00050812
TGME49_284598	57.0699	2.12465	0.409767	5.18502	2.16e-07	2.53e-05
TGME49_245746	82.8828	2.1171	0.411644	5.14303	2.7e-07	2.97e-05
TGME49_270340	34.8978	2.09216	0.536833	3.89722	9.73e-05	0.00356217
TGME49_312120	16.2129	2.04171	0.541018	3.77383	0.00016076	0.00513819
TGME49_200700	44.8647	1.94766	0.381736	5.10212	3.36e-07	3.52e-05
TGME49_300790	55.0752	1.94749	0.586285	3.32175	0.00089456	0.0165456
TGME49_216285	85.9296	1.92681	0.619754	3.10899	0.00187731	0.0262338
TGME49_253930	359.152	1.91198	0.215447	8.8745	7.02e-19	3.09e-16
TGME49_239020	1207.3	1.91165	0.221588	8.62705	6.3e-18	2.33e-15
TGME49_288475	43.034	1.8515	0.642428	2.88204	0.00395113	0.0424656
TGME49_230905	202.611	1.84154	0.258823	7.11503	1.12e-12	2.62e-10
TGME49_267150	32.6101	1.7703	0.417694	4.23828	2.25e-05	0.00114725
TGME49_269930	155.058	1.63986	0.341258	4.80533	1.54e-06	0.00012895
TGME49_241610	598.312	1.62659	0.305943	5.31666	1.06e-07	1.46e-05
TGME49_286928	423.111	1.62052	0.282785	5.73057	1e-08	1.68e-06
TGME49_276810	50.1925	1.58859	0.388237	4.0918	4.28e-05	0.00191633
TGME49_203720	174.394	1.56857	0.341222	4.59691	4.29e-06	0.00030445
TGME49_241710	70.878	1.56247	0.296608	5.26778	1.38e-07	1.8e-05
TGME49_201180	539.19	1.54133	0.236521	6.51669	7.19e-11	1.53e-08
TGME49_315123	34.7136	1.50459	0.505987	2.97357	0.00294355	0.0353111
TGME49_211660	37.4196	1.48624	0.459426	3.235	0.00121642	0.0199306
TGME49_205530	59.2748	1.48579	0.502176	2.9587	0.00308939	0.036435
TGME49_221220	87.8313	1.44869	0.403083	3.59402	0.00032561	0.0083611
TGME49_239475	161.114	1.43109	0.298217	4.79882	1.6e-06	0.00012895
TGME49_223060	1443.08	1.41569	0.181281	7.80935	5.75e-15	1.68e-12
TGME49_310160	446.442	1.33206	0.306539	4.34549	1.39e-05	0.00078774
TGME49_245530	579.887	1.31041	0.296798	4.41516	1.01e-05	0.00062235
TGME49_248170	186.582	1.29007	0.43979	2.93338	0.00335297	0.038143
TGME49_295468	287.218	1.28708	0.33938	3.79244	0.00014918	0.00487702
TGME49_225105	273.488	1.28272	0.30238	4.2421	2.21e-05	0.00113611
TGME49_230470	83.1258	1.28037	0.385533	3.32104	0.00089684	0.0165456
TGME49_278370	103.206	1.27502	0.292558	4.35817	1.31e-05	0.00076187
TGME49_202180	562.868	1.26321	0.165356	7.63932	2.18e-14	5.48e-12
TGME49_312140	1198.24	1.25076	0.220139	5.68169	1.33e-08	2.18e-06
TGME49_207750	1931.29	1.23421	0.181448	6.80203	1.03e-11	2.27e-09
TGME49_293500	236.826	1.22313	0.271651	4.50256	6.71e-06	0.00045378
TGME49_202580	115.867	1.20724	0.309389	3.90202	9.54e-05	0.00351056
TGME49_202280	123.886	1.18339	0.375702	3.14981	0.00163374	0.0238744
TGME49_297940	2628.49	1.14095	0.096124	11.8695	1.7e-32	1.5e-29
TGME49_286932	392.815	1.13618	0.371672	3.05695	0.00223599	0.0297666
TGME49_239250	1024.54	1.13132	0.125777	8.99463	2.37e-19	1.28e-16
TGME49_314515	94.7164	1.07792	0.270879	3.97934	6.91e-05	0.00282414
TGME49_295472	684.316	1.0719	0.204129	5.25112	1.51e-07	1.9e-05
TGME49_315910	475.972	1.06235	0.177989	5.96861	2.39e-09	4.43e-07
TGME49_244450	175.882	1.00251	0.19128	5.24105	1.6e-07	1.97e-05

## Sheet: Downregulated in ∆VIT1
Downregulated in ∆VIT1
Gene ID	baseMean	log2FoldChange	lfcSE	stat	pvalue	padj
TGME49_311460	633.133	-4.74665	0.197772	-24.0006	2.74e-127	1.93e-123
TGME49_264220	719.435	-2.59126	0.172034	-15.0625	2.86e-51	4.02e-48
TGME49_209755	588.275	-2.57824	0.506515	-5.09015	3.58e-07	3.66e-05
TGME49_286150	220.137	-2.47641	0.320471	-7.72739	1.1e-14	3.09e-12
TGME49_272440	86.2296	-2.33511	0.415545	-5.61939	1.92e-08	3.06e-06
TGME49_289740	530.302	-2.24764	0.239466	-9.38605	6.23e-21	3.98e-18
TGME49_313020	2181.48	-2.17395	0.166187	-13.0814	4.21e-39	4.93e-36
TGME49_246995	168.383	-2.10065	0.241704	-8.691	3.59e-18	1.4e-15
TGME49_202975	25.4242	-2.04426	0.616348	-3.31673	0.00091079	0.0166855
TGME49_306338	492.408	-2.00307	0.201082	-9.9615	2.25e-23	1.58e-20
TGME49_310177	45.2974	-1.9851	0.448558	-4.42551	9.62e-06	0.00061477
TGME49_266670	105.718	-1.90334	0.500288	-3.80448	0.0001421	0.00471141
TGME49_235515	81.3063	-1.88391	0.365129	-5.15957	2.48e-07	2.78e-05
TGME49_226610	44.8827	-1.8745	0.435789	-4.30139	1.7e-05	0.00093207
TGME49_292280	67.8675	-1.86902	0.555747	-3.36307	0.0007708	0.0150499
TGME49_292275	15.5043	-1.82807	0.633809	-2.88426	0.0039233	0.0422958
TGME49_209985	2153.93	-1.77595	0.616173	-2.88223	0.00394873	0.0424656
TGME49_249290	213.014	-1.74701	0.283088	-6.17127	6.77e-10	1.4e-07
TGME49_240470	116.039	-1.7355	0.58301	-2.97679	0.00291282	0.0351378
TGME49_288450	118.119	-1.73243	0.364508	-4.7528	2.01e-06	0.00015328
TGME49_301170	345.32	-1.70341	0.387308	-4.39809	1.09e-05	0.00066198
TGME49_220420	272.325	-1.67311	0.346122	-4.83387	1.34e-06	0.00011438
TGME49_213620	639.86	-1.65215	0.215351	-7.67192	1.69e-14	4.58e-12
TGME49_239855	43.9568	-1.6395	0.300509	-5.45575	4.88e-08	7.14e-06
TGME49_227015	24.7538	-1.63726	0.471623	-3.47155	0.00051747	0.0116955
TGME49_295430	74.7228	-1.61381	0.488574	-3.30312	0.00095617	0.0171891
TGME49_288455	43.9354	-1.60302	0.531024	-3.01874	0.00253831	0.032445
TGME49_295440	426.452	-1.57635	0.176046	-8.95416	3.42e-19	1.6e-16
TGME49_207865	86.7224	-1.57408	0.327796	-4.80199	1.57e-06	0.00012895
TGME49_311490	114.215	-1.54647	0.443432	-3.4875	0.00048757	0.011127
TGME49_208740	3531.43	-1.53659	0.181208	-8.47972	2.26e-17	7.93e-15
TGME49_288945	253.812	-1.46736	0.402243	-3.64795	0.00026434	0.00746214
TGME49_244515	28.3268	-1.45867	0.467429	-3.12063	0.00180467	0.02537
TGME49_253920	61.2629	-1.44731	0.478875	-3.02231	0.00250854	0.032294
TGME49_215970	1695.86	-1.38331	0.232128	-5.95926	2.53e-09	4.57e-07
TGME49_313665	139.022	-1.35143	0.39281	-3.44043	0.0005808	0.0126069
TGME49_306455	305.711	-1.33053	0.441538	-3.01339	0.00258343	0.0325437
TGME49_257010	70.8692	-1.25675	0.29526	-4.25641	2.08e-05	0.0010897
TGME49_269130	153.999	-1.23813	0.335267	-3.69298	0.00022165	0.00665788
TGME49_240450	153.503	-1.23533	0.292903	-4.21754	2.47e-05	0.00124895
TGME49_318120	54.4498	-1.2352	0.410928	-3.00589	0.00264804	0.0330019
TGME49_213720	115.33	-1.21003	0.300064	-4.03257	5.52e-05	0.00236459
TGME49_258230	143.272	-1.20829	0.417491	-2.89416	0.00380174	0.0416878
TGME49_240500	245.053	-1.20582	0.246904	-4.88376	1.04e-06	9.38e-05
TGME49_278830	3691.7	-1.20365	0.133969	-8.98457	2.6e-19	1.3e-16
TGME49_266910	434.112	-1.19595	0.130156	-9.18859	3.98e-20	2.33e-17
TGME49_268010	151.341	-1.19171	0.29017	-4.10694	4.01e-05	0.00184191
TGME49_202030	1048.82	-1.1766	0.146794	-8.01531	1.1e-15	3.36e-13
TGME49_265170	96.8412	-1.17589	0.290694	-4.0451	5.23e-05	0.00228055
TGME49_201690	164.685	-1.16667	0.381348	-3.05933	0.0022183	0.0296434
TGME49_294410	83.0983	-1.16166	0.299858	-3.87402	0.00010705	0.00387878
TGME49_201840	1839.51	-1.13079	0.235918	-4.79314	1.64e-06	0.00013115
TGME49_223095	56.9154	-1.10195	0.391566	-2.81422	0.00488961	0.0491499
TGME49_230705	648.55	-1.09573	0.320804	-3.41559	0.00063645	0.013354
TGME49_235150	995.62	-1.09334	0.225553	-4.84738	1.25e-06	0.00011131
TGME49_312130	310.286	-1.08794	0.23256	-4.67811	2.9e-06	0.00021423
TGME49_309870	242.351	-1.08692	0.290965	-3.73555	0.0001873	0.0057491
TGME49_264485	417.344	-1.08532	0.245348	-4.42357	9.71e-06	0.00061477
TGME49_319350	2554.62	-1.07897	0.219341	-4.91915	8.69e-07	8.12e-05
TGME49_242710	48.9004	-1.06989	0.36537	-2.92824	0.0034089	0.0385227
TGME49_257000	108.752	-1.05598	0.28816	-3.66458	0.00024775	0.00722583
TGME49_260150	69.3735	-1.05436	0.370655	-2.84459	0.00444691	0.0459667
TGME49_309860	65.9525	-1.05026	0.35089	-2.99314	0.00276127	0.0339911
TGME49_217915	88.5445	-1.04593	0.216453	-4.83216	1.35e-06	0.00011438
TGME49_301180	398.492	-1.03781	0.221742	-4.68023	2.87e-06	0.00021423
TGME49_278630	290.82	-1.02821	0.233968	-4.39467	1.11e-05	0.00066652
TGME49_262970	3453.9	-1.02292	0.33652	-3.0397	0.00236813	0.0311128
TGME49_227010	283.314	-1.01967	0.328953	-3.09973	0.00193698	0.0268502
TGME49_239600	428.433	-1.00724	0.240257	-4.19236	2.76e-05	0.00137623
TGME49_297925	154.366	-1.00144	0.235715	-4.24854	2.15e-05	0.0011121
