# Supplementary material for: The vacuolar iron transporter mediates iron detoxification in Toxoplasma gondii
Source: Nat Commun. 2023 Jun 20;14:3659. doi: 10.1038/s41467-023-39436-y (PMC10281983; doi:10.1038/s41467-023-39436-y)
Supplement: Supplementary file 6 — Source data [file 41467_2023_39436_MOESM6_ESM.zip]

Archive with 5 entries (4 files):
- Source data/
- Source data/Supplemenetal source data-resubmit.xlsx
- __MACOSX/Source data/._Supplemenetal source data-resubmit.xlsx
- Source data/Source data-resubmit.xlsx
- __MACOSX/Source data/._Source data-resubmit.xlsx
