# Supplementary material for: The vacuolar iron transporter mediates iron detoxification in Toxoplasma gondii
Source: Nat Commun. 2023 Jun 20;14:3659. doi: 10.1038/s41467-023-39436-y (PMC10281983; doi:10.1038/s41467-023-39436-y)
Supplement: Supplementary file 6 — Source data [file 41467_2023_39436_MOESM6_ESM.zip › Source data/Supplemenetal source data-resubmit.xlsx]

## Sheet: Fig. S3c
Figure S3c
	parental	∆VIT+VIT
	1	2.0782
	1	2.49984
	1	1.38367

## Sheet: Fig. S3f
Figure S3f
						red - anti-TOM40
						green - anti-HA

## Sheet: Fig. S3g
Figure S3g
	temperature (oC)	VIT-HA				CDPK1
		untreated		FAC		untreated		FAC
	37	30.543	34	40.6977	51.6484	81.25	82.398	94.4316	63.5484
	41	62.8959	79.5	61.6279	62.6374	78.3333	95.6633	76.3341	100
	43	67.8733	96.5	73.2558	100	100	100	100	65.1613
	47	100	100	100	83.5165	81.25	48.9796	61.4849	32.5806
	50	67.4208	78		25.2747	7.08333	13.0102	10.2088	11.2903
	53	56.3348	31	8.13954	16.4835	0.833333	0	0.092807	0.967742
	56	26.0181	0	12.7907	4.3956	0	12.7551	0	0.322581
	59	19.0045	3.5	0	7.69231	0	0.765306	0	0
	63	0	11.5	6.97674	0	0	0	0	0

## Sheet: Fig. S5a
Figure S5a
	log [mM] FAC	mNeon																		∆VIT
	-8	100	100	100	100	100	100	100	100	100	100	100	100	100	100	100	100	100	100	100	100	100	100	100	100	100	100	100	100	100	100	100	100	100
	-7.67807	96.7693	89.926	101.36	121.439	144.28	101.252	109.419	147.529	124.897	122.008	111.605	133.705	105.389	183.146	85.5039	133.88	97.3679	123.654	68.1878	68.4039	52.4209	143.713	132.314	132.146	116.514	129.407	145.857	95.7386	62.5391	95.2266	58.6103	56.028	69.8204
	-6.67807	109.745	140.56	84.7857	120.364	179.447	112.53	116.98	133.076	125.091	132.963	143.346	148.093	161.371	164.725	102.932	138.587	113.027	116.78	57.0094	69.5153	45.8673	120.154	97.0282	131.31	129.541	124.309	117.027	89.2772	59.7662	75.2465	71.0848	62.9259	60.4483
	-5.67807	90.6438	145.495	97.0891	136.134	176.969	123.773	91.951	120.219	127.993	135.358	147.329	142.344	142.391	98.6364	111.305	116.274	86.1148	79.7257	62.1788	26.7162	15.1669	68.6372	76.5217	87.3652	119.189	127.157	96.7197	69.2847	60.2343	84.0346	59.3751	47.3719	69.6683
	-4.67807	45.0692	84.0855	121.556	125.843	171.965	106.494	125.838	168.273	175.56	157.445	137.105	128.149	125.19	86.9889	118.764	149.033	113.595	78.1388	8.10792	-23.1904	-19.6501	129.864	79.4988	98.4911	124.563	76.0381	116.055	49.7516	40.3187	44.1056	49.8528	28.8994	40.6952
	-3.67807	47.3552	63.8958	101.517	128.877	182.83	56.3561	112.691	121.514	148.351	145.758	139.037	153.652	109.078	90.0172	127.825	148.982	115.294	75.1963	19.9431	-35.3927	-48.6925	78.3101	51.2317	72.765	110.048	87.8572	95.8183	30.1281	19.0318	2.32807	23.5239	20.5348	29.37
	-2.67807	52.8899	82.2308	99.1914	102.87	198.657	80.3725	122.185	162.47	167.463	152.675	179.005	141.531	182.489	84.3856	95.6489	127.469	99.9389	83.0036	1.48617	-10.2503	-11.4897	92.0623	38.3937	74.2326	67.9584	70.1953	77.5416	-36.5912	-13.9255	-39.5371	38.4198	38.4105	73.8141
	-1.67807	33.7671	46.5896	64.7489	89.1342	117.095	50.2826	101.206	112.116	108.715	121.513	118.649	98.7557	95.5515	87.1854	79.9381	90.6635	71.6114	73.7423	59.1185	27.9583	-36.5666	4.23057	2.83184	11.7839	38.4333	64.1141	33.9513	-59.6956	-42.6863	-77.0875	39.8765	39.1773	48.1737
	-0.678072	34.1293	44.4069	46.3107	36.7089	57.1168	47.0506	50.214	64.8139	69.498	71.297	68.5196	67.2248	78.2683	33.7649	30.7137	46.2798	28.8091	34.508	-14.1068	-92.8645	-1.74691	34.5076	25.1253	32.456	26.481	6.63226	18.7614	-42.0697	-43.2902	-70.1048	20.2974	12.5686	3.07216
	0.321928	29.4829	18.4059	-1.17624	25.2604	48.9852	25.6174	38.1331	66.6696	77.3583	63.1621	93.6343	45.4201	53.3079	43.0499	34.3103	55.7456	38.0149	26.0905	-9.62118	-26.7162	-50.1941	18.8999	5.76995	13.0878	27.0722	27.6486	15.7915	-4.25966	-38.5983	-23.4975	32.3065	27.3198	29.4312
	1.32193	13.0951	8.553	15.5936	25.1592	41.9267	24.7445	44.3228	75.2273	54.6508	64.1233	50.3537	46.0719	54.0683	33.4301	9.58333	41.0094	21.8138	35.1835	-83.5336	-115.154	-57.9635	44.5993	28.724	26.6562	23.5887	57.0773	32.6672	-22.5331	-36.355	-54.5789	55.1586	27.6089	6.38737
	2.32193	12.2454	8.71705	10.5128	20.3163	20.7925	6.46386	25.323	25.9568	22.4003	21.3551	28.6547	28.14	70.6892	-15.9987	-22.5493	14.6112	16.1483	-4.79723	1.89918	-32.1986	-6.21664	-0.773601	-8.06517	-0.385848	19.1311	20.4784	24.308	-1.64283	-6.40189	-22.568	26.9667	20.6279	-2.7347

## Sheet: Fig. S5b
Figure S5b
	log [µM] ZnSO4	mNeon				∆Vit
	-4.35614	100	100	100	100	100	100	100	100
	-3.35614	124.553	70.3243	94.784	107.687	113.727	127.388	96.1612	76.2559
	-2.35614	118.275	109.695	103.151	140.558	94.2791	120.388	85.0491	78.473
	-1.35614	104.095	131.337	127.135	168.384	0.67435702*	86.0703	86.5698	84.0882
	-0.356144	101.261	101.763	110.899	127.929	104.947	97.0851	117.993	86.9782
	0.643856	115.958	110.753	124.214	133.73	97.2431	76.387	98.021	70.7135
	1.64386	104.014	118.948	137.871	114.681	83.9031	84.4154	81.206	73.5963
	2.64386	98.3655	63.414	127.867	107.846	96.2677	75.3286	75.6566	60.859
	3.64386	94.0928	116.559	102.418	97.6546	95.0443	57.4614	65.3976	44.8566
	4.64386	69.7049	100.118	66.0881	83.9716	71.0597	55.796	52.1417	50.2744
	5.64386	35.1975	103.63	75.4505	21.8445	56.2729	45.4284	-25.971	2.79965
	6.64386	-0.267935	21.1364	-9.02259	-11.1475	13.9448	-19.1008	-10.9193	0

## Sheet: Fig. S5c
Fig. S5c
	log [µM] CuSO4	mNeon			∆Vit
	-4.35614	100	100	100	100	100	100
	-3.35614	110.504	121.255	79.3085	119.068	79.309	100.168
	-2.35614	95.8781	127.141	90.8317	98.6924	98.7572	44.8997
	-1.35614	102.61	118.567	60.8301	85.3443	107.446	148.848
	-0.356144	96.9643	99.1118	66.5075	68.2422	103.645	12.7980536*
	0.643856	76.4755	100.911	54.5829	74.4544	85.7057	-28.621909*
	1.64386	77.5635	97.9549	53.2477	44.2987	89.8745	32.1307
	2.64386	70.5297	73.7788	57.4838	26.8258	77.3619	61.0904
	3.64386	48.5848	57.9595	34.7298	48.7497	62.8004	39.004
	4.64386	42.0477	32.4441	-1.33077	36.8089	54.091	44.3628
	5.64386	47.2752	38.7549	-0.784423	33.6869	42.3324	21.0691

## Sheet: Fig. S5d
Figure S5d
	log [µM] CdCl2	mNeon			∆Vit
	-4.35614	100	100	100	100	100	100
	-3.35614	99.0731	90.7992	96.6083	57.7383	60.368	68.8776
	-2.35614	71.5724	98.5913	88.0491	38.453	22.5144	60.8087
	-1.35614	81.3589	69.7821	69.8231	28.594	53.6619	46.5036
	-0.356144	82.8207	91.4857	44.0068917*	9.90939	37.2216	46.9309
	0.643856	44.3285	39.6381	26.864	15.5304	48.2559	-2.59314
	1.64386	-1.18597	5.3218	-1.13881	3.96194	-3.48844	-3.41941
	2.64386	-13.0877	-1.6536	-1.78257	-6.54982	-24.9608	-9.61585
	3.64386	-21.4039	-3.23934	-11.2427	-4.67899	-19.4413	2.16269
	4.64386	-5.92698	-13.4432	-14.868	-23.4037	-20.6126	-6.18862
	5.64386	-42.5003	-21.6972	-7.13056	-20.3992	-23.5115	-9.82331
	6.64386	-5.25423	-11.7438	-19.4348	1.58486	-2.2002	0

## Sheet: Fig. S5e
Figure S5e
	log [µM] MnCl2	mNeon			∆Vit
	-0.0342157	100	100	100	100	100	100
	0.965784	101.211	96.0526	128.821	99.7765	92.9992	95.1885
	1.96578	98.0939	91.465	94.9997	84.4022	69.753	103.932
	2.96578	93.3077	88.5391	107.998	49.276	56.7252	-45.658171*
	3.96578	2.13164	29.4487	-12.1943	-8.13449	1.53822	-44.8634
	4.96578	-3.7599	-1.39832	-31.5435	10.2911	-7.97928	-24.178
	5.96578	-2.00284	-0.70508	-31.2186	13.4357	-12.2444	-38.1448
	6.96578	-3.81732	0.0745629	9.16721	-3.61413	-3.90484	-7.88832
	7.96578	-1.01926	-0.356879	-24.3148	-9.08678	-0.869509	-25.1147
	8.96578	-5.1504	-1.68982	-53.1456	-10.6261	5.21666	-20.0719
	9.96578	-8.72445	-0.473706	-25.2753	-18.8601	-0.232584	-27.3448
	10.9658	1.99016	1.94606	-21.0396	-24.4377	2.26502	0

## Sheet: Fig. S5f
Figure S5f
	log [µM] Ars	HFF
	-8	100	100	100
	-7.67807	86.0453	78.9486	95.4671
	-6.67807	94.9721	102.059	105.257
	-5.67807	78.1535	86.0098	91.7159
	-4.67807	89.5924	96.0459	94.8979
	-3.67807	88.9911	92.1714	94.7454
	-2.67807	84.4371	83.7218	94.1471
	-1.67807	84.8857	90.7994	97.2147
	-0.678072	85.1629	82.3358	98.7771
	0.321928	83.7724	79.0825	86.7645
	1.32193	77.7295	75.7733	93.7513
	2.32193	95.9409	79.6453	99.6859

## Sheet: Fig. S5h
Figure S5h
	parental		∆VIT
	5e-05	6.57e-05	5.91e-05	4.98e-05

[truncated: 1 more sheets: Fig. S8e]
