# Supplementary material for: The vacuolar iron transporter mediates iron detoxification in Toxoplasma gondii
Source: Nat Commun. 2023 Jun 20;14:3659. doi: 10.1038/s41467-023-39436-y (PMC10281983; doi:10.1038/s41467-023-39436-y)
Supplement: Supplementary file 6 — Source data [file 41467_2023_39436_MOESM6_ESM.zip › Source data/Source data-resubmit.xlsx]

## Sheet: Fig. 1f
Figure 1f
	parasites/vacuole	parental			∆VIT
	2	12	13	15	33	28	39
	4	16	20	29	26	33	31
	8	39	39	39	28	27	24
	16	33	28	17	13	12	6

## Sheet: Fig. 1g
Figure 1g
	Time (h)	mNeon			∆VIT
	0	100	100	100	100	100	100
	1	85	109.524	83.3333	98.2659	84.5361	53.3333
	4	75	63.0952	38.8889	50.289	23.7113	40
	8	55	27.381	27.7778	18.4971	18.5567	23.3333

## Sheet: Fig. 2b  
Figure 2b
	FAC (mM)	WT								∆VIT						∆VIT+VIT
	0	100	100	100	100	100	100	100	100	100	100	100	100	100	100	100	100	100	100
	50	111.111	112.676	109.326	107.143	81.4815	80	100	92.3077	40.3846	47.9167	43.3962	34.5382	60.9756	27.2727	74.1935	89.8734	71.4286	105.66
	200	86.1111	105.634	104.663	122.321	66.6667	65	60	53.8462	23.0769	27.0833	18.8679	8.83534	12.1951	1.51515	51.6129	55.6962	35.7143	32.0755

## Sheet: Fig. 2c
Figure 2c
	Parental			∆VIT			∆VIT+VIT
	0	50	200	0	50	200	0	50	200	FAC (uM)
	3.9624	5.5118	2.9718	5.6642	1.016	2.3622	3.8	5.486	2.559
	3.6068	6.3246	2.2352	8.0264	1.6256	2.3114	4.2	3.703	4.968
	5.5626	5.842	3.5814	2.8448	1.9304	2.1336	3.49	3.921	1.205
	3.7084	4.2164	3.0988	5.1816	1.8542	1.8542	1.9	2.178	2.236
	7.112	4.8514	4.5466	3.81	0.5334	0.4064	7.2	4.437	2.705
	7.9756	5.0038	1.5748	2.286	0.7112	1.1684	3.33	2.388	2.666
	2.8956	5.8928	1.2954	6.1976	1.524	1.0668	3.24	4.316	3.797
	3.6068	3.6576	3.8862	5.9436	1.4478	2.2352	3.8	2.283	2.536
	3.7338	4.1402	3.4798	2.7432	1.9304	1.2954	1.5	2.711	1.547
	5.7404	4.3434	4.1656	3.0988	3.9116	1.6256	3.21	2.824	2.103
	6.0706	2.1336	2.8702	2.3876	2.794	0.9398	1.01	5.946	1.361
	4.4958	5.4102	3.9624	4.2926	3.8354	1.5494	6.4	2.315	2.559
	5.0292	2.6416	2.0066	2.0066	1.6256	1.5748	2.4	1.331	2.276
	3.8354	2.7686	3.9624	4.4704	2.5146	0.8382	2.3	1.065	7.401
	2.7432	3.8354	2.9464	4.5974	2.4892	1.1938	2.26	1.468	2.366
	5.1308	4.064	2.8194	2.9972	1.3208	1.8542	1.7	2.219	6.09
	4.7752	4.4958	3.7338	2.1336	3.3274	0.6096	3.3	1.807	6.037
	3.4544	4.1656	4.9022	1.6002	0.3302	1.1938	4.7	3.582	5.997
	5.5372	7.4676	1.7526	2.6416	0.6858	0.254	1.2	3.521	4.859
	2.4384	2.6924	2.8702	4.9022	1.9558	0.8636	2.82	2.262	3.867
	8.7376	5.6134	2.3114	4.2672	4.318	1.1176	3.3	5.299	3.211
	10.16	5.1816	3.3782	5.1054	0.762	0.8382	2.6	2.559	7.058
	8.9408	3.81	2.5146	3.302	5.2832	0.7366	3.877	3.099	2.2
	4.826	11.6078	3.2004	2.4638	3.0226	0.508	1.048	4.648	1.488
	2.2098	8.0264	2.9464	2.5654	0.7112	1.016	1.118	4.499	1.893
	5.7912	4.6482	6.3716	2.8956	3.5814	0.7112	1.025	6.984	2.047
	5.6388	3.9116	3.2766	3.3782	1.8796	0.4064	6.579	2.326	1.684
	6.1468	7.1628	3.3782	5.4102	0.9652	1.0922	0.779	0.925	1.75
	7.112	4.9022	2.5654	2.1844	1.5494	1.016	1.288	0.952	1.547
	6.9342	7.2898	5.08	1.3716	1.1684	1.27	2.389	1.728	2.792
	3.2512	5.0038	2.54	2.0066	2.0574	0.762	0.809	1.053	2.636
	1.9812	3.9116	3.2766	3.8354	4.2418	1.9812	1.87	4.142	0.659
	2.3368	4.8006	1.8288	3.6576	2.4384	1.9812	2.106	1.289	3.161
	4.9276	6.3246	2.6162	4.6482	0.3556	1.778	3.241	4.034	1.125
	6.7818	3.0988	1.6764	2.0066	1.5748	1.0414	4.343	5.569	1.471
	11.3538	5.3086	2.6924	5.6642	2.3876	0.6604	2.622	2.791	1.897
	5.8928	6.1214	3.048	10.8458	2.3876	0.5334	5.241	2.889	2.283
	5.7658	7.0358	3.3274	6.35	0.4826	0.9144	4.942	4.726	1.2834
	3.0734	7.366	1.27	4.1402	2.4638	0.3556	3.754	3.288	1.789
	4.0132	5.5626	1.8288	1.6426	2.286	0.8636	2.629	4.834	2.4614
	6.6294	5.0292	8.1532	5.4102	0.5588	0.3556	1.76	3.193	1.7244
	6.096	6.9088	6.8326	2.5146	2.7686	2.3368	1.338	1.161	1.2142
	3.6322	8.9408	4.3688	2.4892	1.1938	0.4064	2.233	0.965	4.6646
	7.4676	2.1082	4.3942	4.2418	1.9812	0.4318	1.161	2.795	0.9528
	3.81	3.8862	5.6388	4.9276	0.7112	1.4224	3.83	1.252	0.452
	3.9624	3.8608	4.6482	4.9276	1.8542	1.0668	1.534	1.073	1.0126
	8.1534	2.0828	4.9276	4.1148	1.7018	1.8288	2.526	1.07	0.4268
	2.1844	2.7686	4.2164	3.4036	0.5588	2.7686	1.564	0.932	1.359
	5.1308	3.8354	5.4102	2.8194	1.7272	2.4384	0.812	1.178	2.4362
	4.6736	4.5212	4.7244	4.1656	1.778	0.8382	0.669	3.355	0.693
	3.7338	3.048	4.6482	1.778	1.8034	1.6002	1.734	3.102	1.0898
	2.8448	2.8194	4.8006	3.302	2.3368	1.9812	2.373	1.492	0.2976
	2.8956	2.9718	2.4384	2.8702	0.9144	1.3716	3.997	2.65	0.3544
	6.9088	3.6068	2.794	2.794	3.1242	1.1938	1.231	2.211	0.8488
	2.3876	4.1656	2.0574	5.1816	1.4986	0.4826	1.191	2.157	1.4048
	5.1054	4.2672	2.286	2.3368	0.9652	1.4478	3.231	2.501	4.1544
	4.0894	5.8928	1.9812	5.1816	1.4986	1.3716	2.499	0.996	0.7292
	2.5654	2.5654	5.9436	2.0066	1.3716	1.7272	2.263	4.182	3.411
	2.6162	3.2512	3.556	2.032	1.1176	1.1938	2.945	1.286	1.4064
	3.5052	3.81	4.6228	2.7432	1.016	1.2954	2.263	2.606	1.611
	3.4036	1.9304	4.4958	6.6548	1.016	1.524	10.875	1.492	1.1842
	3.3782	2.6924	4.6228	3.6322	0.9144	1.3208	3.727	5.259	1.2914
	2.7178	4.6482	3.7084	2.1844	0.7366	0.7112	1.794	8.688	1.2804
	1.5494	3.7338	4.8514	4.8768	0.4826	1.4224	1.614	0.753	2.471
	5.3848	2.3876	4.2418	6.8834	0.7366	0.9652	2.413	3.784	1.162
	7.112	2.8956	2.9972	2.2098	1.27	0.7366	1.065	3.699	1.029
	5.8166	2.6416	4.6228	7.3152	1.2446	0.5842	0.755	9.272	1.248
	6.4516	3.6576	4.1656	2.8194	1.0922	0.6604	1.348	2.795	0.977
	7.1882	3.1242	2.7178	2.3876	1.2446	0.9652	1.601	2.545	1.092
	5.7658	2.6924	2.54	2.4892	1.8542	0.7112	4.0736	1.158	2.127
	9.3726	4.0132	2.8194	2.0574	0.4318	0.4572	2.668	2.569	1.777
	13.7414	1.9558	3.6068	1.6764	0.9144	0.7112	3.7326	2.339	2.422
	4.7244	2.794	5.4356	2.5654	1.1176	0.8636	4.6862	2.3936	0.727
	3.7084	1.3208	3.2258	2.1336	1.3208	0.3556	7.2848	2.6328	1.913
	1.7526	2.8956	2.032	3.3782	0.6858	0.7874	2.1232	2.0526	0.859
	4.9784	3.7084	1.7526	1.1938	0.254	0.6858	1.344	2.776	2.15
	6.8326	4.2164	6.604	1.7018	2.1082	1.2192	1.1356	1.7848	1.513
	2.9464	1.5748	3.1496	1.7526	1.7272	0.9652	1.8254	2.491	1.493
	4.6736	3.3782	2.3876	2.0574	1.8796	0.3048	1.4736	0.6832	4.256
	8.0264	3.2004	3.9624	1.3716	1.4224	0.4826	1.4504	2.183	0.916
	3.302	2.7432	2.9972	2.6162	0.9398	0.9652	2.8346	1.6744	1.524
	2.8956	4.7752	4.3942	2.4384	0.7874	0.3048	0.7746	1.189	1.761
	4.2926	2.8702	1.0414	1.7526	0.8636	0.5842	2.705	3.124	1.081
	3.2258	2.3622	3.8354	1.5748	1.1938	1.016	0.7946	1.2834	1.317
	5.1892	2.3368	3.0988	0.6858	0.9652	0.9906	7.4128	2.259	0.934
	2.4384	1.9304	2.3368	1.1938	1.524	0.8636	2.8978	3.283	1.236
	4.0894	3.3274	2.4384	0.4318	0.6604	1.2446	4.2804	1.855	1.761
	5.588	2.9464	3.3274	0.9906	0.5588		1.3578	2.266	1.545
	4.3688	5.2324	6.2088	2.7432	1.1684		0.699	1.9208
	4.5974	1.9304	1.6002	1.2192	1.3716		1.9072	2.2188
	2.8194	2.1336	1.2192	1.1684	0.8382		1.0554	1.5742
	4.8768	4.2672	2.2098	0.9144	0.6858		1.7436	2.1844
	4.4196	1.1176	1.4986	0.8636	1.6002		1.52	2.4466
	2.7686	1.4478	1.27	1.0668	0.8382		0.5354	2.796
	5.1562	0.7112	1.3208	1.6002	1.016		0.7098	1.9366
	3.8608	0.5334	1.4224	0.8382			2.3408	1.577
	5.5118	1.4732	1.6256	0.7874			0.9258	1.7504
	3.4544	2.8956	1.1684	0.8382			2.279	3.8374
	1.6764	2.794	1.524	0.5334			1.4582	2.3492
	5.0292	1.9304	4.6482	2.8702			0.6264	0.5042
	3.1242	1.778	2.5146	0.8128			1.8116	3.5566
	3.3528	1.7272	1.524	1.3462			3.8608	5.8972
	2.0066	3.3782	2.7178	1.6764				2.5082
	2.3114	1.0922	1.7526	1.9304				3.0382
	1.6002	1.7272	2.0574	1.9812				3.8532
	4.6228	1.6764	2.794	1.6256				3.3518
	1.9812	2.286	2.4892	0.8128				4.0436
	2.2352	3.048	1.9558	0.8382				2.0784
	2.2098	3.4036	1.4732	1.4732				3.5566
	2.5146	2.0574	2.2606	2.2606				2.5196
	2.2098	0.9652	3.9116	1.2446				2.7502
	2.3876	2.9906	1.778	1.3716				2.8362
	2.4384	1.3716	3.0734	1.4478				2.8906
	2.6416	1.7272	1.8542	1.3716				2.2932
	2.4892	3.508	2.2352	1.4986				5.3186
	1.9812	1.5494	1.8796	1.3208				3.836
	2.0574	7.2794	4.2192	1.8288				3.7128
	1.8288	1.1938	2.9464	1.2446				1.8536
	3.9878	1.0922	2.1082	2.286				3.2172
	1.9812	1.1684	3.2766	2.6416				3.9836
	3.4798	2.0066	3.0226	1.6002				3.5996
	1.8542	1.2954	2.8194	1.4478				2.8334
	1.8542	1.5748	2.0828	1.0414				2.1544
	3.9624	2.286	5.6388	1.3716
	1.6764	1.2446	3.3782	1.2954
	2.8956	2.0066	2.3368	1.4224
	1.7526	1.7526	2.2098	1.7018
	2.1082	2.4892	3.2766	1.2446
	3.302	1.9304	2.0828	1.3462
	1.4224	1.3208	1.8796	1.4224
	1.6764	1.8542	3.9624	0.8382
	3.1242	2.1082	3.0226	1.0668
	1.8034	2.286	2.794	1.0922
	2.5654	2.9464	0.8636	1.016
	1.8796	2.2098	1.6256	0.9144
	1.9558	1.9558	2.0066	0.7112
	1.7526	3.9116	2.7178	0.7112
	1.778	2.9718	2.1336	0.8128
	1.524	2.9972	3.0988
	3.7338	2.54	2.1082
	2.3368	1.7526	4.064
	1.9304	2.0574	2.3876
	2.0066	2.3876	1.6764
	1.8288	2.8194	3.2512
	2.2098	2.0574	2.286
	4.3688	2.5146	1.8542
	1.8288	2.0066	2.4638
	2.6162	1.8542	2.9972
	2.7178	2.0574	2.8194
	1.2954	2.6416	2.0066
	1.5494	2.032	2.54
	1.6002	1.5748	2.7178
	2.0574	3.2512	2.0574
	1.8288	2.4892	1.1176
	2.6162	2.1844	1.7526
	1.27	1.778	2.8956
	1.778	2.9972	3.6576
	1.4478	2.8702	2.0828
	1.6002	2.4892	2.2606
	1.8796	2.3876	2.794
	1.2446	1.7018	2.7432
	1.0414	2.3114	1.7018
	1.5748	1.8796	2.8956
	2.0066	2.2606	2.2098
	1.9304		3.3274
	1.4732		2.3368
	1.2192		3.048
	4.7366		1.524
	1.016		1.4732
	2.1844		2.5146
	0.8128		2.6162
	0.7366		2.6416
	1.4224		2.2606
	0.9144		2.0066
	1.0668		1.778
	0.6858
	0.8128
	1.1176
	1.4986
	2.54
	2.6162
	2.032
	1.1176
	1.9304
	3.4798
	1.6764
	1.5494
	0.9144
	3.048
	0.6858
	1.7272
	0.9144
	1.4478
	1.27
	1.1938
	1.8034
	1.4478
	1.9558
	1.2446
	1.0668

## Sheet: Fig. 2d
Figure 2d
	mNeon			mNeon + 200 uM FAC			∆VIT			∆VIT+200 uM FAC
Time (days)	Mean	SD	n	Mean	SD	n	Mean	SD	n	Mean	SD	n
0	50	0	4	50	0	4	50	0	4	50	0	4
2	38.0474	11.0973	4	42	7.37628	4	50.2554	11.3624	4	18	3.94391	4
3	56.6114	10.5275	4	49	0.165198	4	16.1162	6.58055	4	6	1.97963	4
4	51.4734	10.7702	4	50	0.221159	4	25.0258	3.60927	4	2	0.833884	4
5	47.9476	2.58974	4	53	1.33121	4	13.893	12.4644	4	0	0.135211	4

## Sheet: Fig. 2e
Figure 2e
	log [mM] FAC	mNeon				∆VIT			∆VIT+VIT
	-8	100	100	100	100	100	100	100	100	100	100
	-7.67807	85.5039	133.88	97.3679	123.654	97.5435	108.905	87.0848	112.315	119.494	116.963
	-6.67807	102.932	138.587	113.027	116.78	104.769	97.183	107.547	97.3779	97.183	106.51
	-5.67807	111.305	116.274	86.1148	79.7257	96.42	90.842	91.6018	66.6867	90.842	90.441
	-4.67807	118.764	149.033	113.595	78.1388	78.3663	82.3712	83.509	87.4086	82.3712	82.4525
	-3.67807	127.825	148.982	115.294	75.1963	26.6187	69.4214	67.5087	94.315	73.6178	79.3621
	-2.67807	95.6489	127.469	99.9389	83.0036	6.32316	50.9192	60.4576482*	95.6541	57.5237	60.2194
	-1.67807	79.9381	90.6635	71.6114	73.7423	4.08349	38.4554	25.5232	68.9428	38.4554	35.2447
	-0.678072	30.7137	46.2798	28.8091	34.508	1.3833	27.9892	26.275	52.7436	27.9892	25.546
	0.321928	34.3103	55.7456	38.0149	26.0905	1.63292	26.4594	7.10556	36.8383	26.4594	11.5713
	1.32193	9.58333	41.0094	21.8138	35.1835	4.06888	14.3514	-5.01925	18.0907	14.3514	-0.194187
	2.32193	-22.5493	14.6112	16.1483	-4.79723	-8.08206	0.820563	-1.72949	8.3365	0.820563	-12.6273

## Sheet: Fig. 2f
Figure 2f
	Zinc								Copper						Cadmium						Manganese						Iron
	mNeon				∆Vit				mNeon			∆Vit			mNeon			∆Vit			mNeon			∆Vit			mNeon				∆Vit
	5.26	6.375	5.834	5.217	5.713	4.948	4.384	3.658	1.775	2.946	-1.358	0.4683	2.74	-0.7419	0.7019	0.8162	0.3667	-2.851	-3.079	-1.464	3.469	3.648	3.592	2.944	2.952	2.837	1.40469	2.75787	1.71315	2.05601	-2.56791	-1.27676	-0.913897

## Sheet: Fig. 2g
Figure 2g
	log2[DFO]	mNeon						∆VIT
	-3.35614	100	100	100	100	100	100	100	100	100	37.3004	44.5302	44.7169
	-2.35614	93.6756	107.708	118.505	106.558	101.914	100.933	97.5609	136.673	120.958	100	100	100
	-1.35614	96.7331	98.8454	124.115	109.599	85.1456	89.559	84.9449	143.393	75.8714	85.9275	72.122	82.8182
	-0.356144	94.2421	91.9003	123.522	110.521	68.3785	96.5574	107.699	153.757	98.3789	96.3996	96.181	31.3533
	0.643856	83.1736	73.9426	113.187	105.772	50.9664	51.7362	90.5199	159.111	39.9537	105.665	106.013	94.7529
	1.64386	77.1482	64.8008	116.163	68.6387	36.9493	38.8056	60.4349	102.608	56.0557	46.5858	55.9728	58.3652
	2.64386	41.8182	28.0618	99.6978	24.4273	8.86936	13.4919	8.32906	60.8853	24.7366	-52.4441	-30.6707	-21.483
	3.64386	7.80712	7.26173	16.6739	3.45422	4.76941	-0.650069	-10.7566	-14.2397	0.288575	-44.2876	-29.0228	-44.024
	4.64386	-0.990331	-3.12488	3.30021	4.13872	-1.7966	-2.38449	3.22176	2.27406	3.0706	-14.4709	-15.1315	-9.04517
	5.64386	0.800667	1.84994	4.94505	-1.16061	2.0148	-1.78066	-2.65567	3.81508	5.01749	-32.8425	-41.2981	-27.7479
	6.64386	4.06759	5.89521	-0.569079	-5.92862	-2.08129	-12.5308	-7.39675	-19.6971	-9.64134	-38.3572	-46.869	-42.2415

## Sheet: Fig. 2h
Figure 2h
	mNeon			mNeon+DFO			∆VIT			∆VIT+DFO
	2.3875	2.17476	2.49593	1.77586	1.44186	1.42857	2.25926	2.0177	1.82301	1.03774	1	1.05882

## Sheet: Fig. 2i
Figure 2i
	parental	∆VIT
	1.96e-05	1.26e-05
	2.79e-05	1.77e-05
	2.97682e-05	1.44915e-05

[truncated: 20 more sheets: Fig. 3b, Fig. 3c, Fig. 3d, Fig. 3i, Fig. 4a, Fig. 4b, Fig. 4c, Fig. 4d, Fig. 4e., Fig. 4e, Fig. 5a, Fig. 5b, Fig. 5d, Fig. 5f, Fig. 5h, Fig. 5i, Fig. 5j, Fig. 6a, Fig. 6b, Fig. 6c]
